# Supplementary material for: Characterization of the RAS/RAF/ERK Signal Cascade as a Novel Regulating Factor in Alpha-Amanitin-Induced Cytotoxicity in Huh-7 Cells
Source: Int J Mol Sci. 2022 Oct 14;23(20):12294. doi: 10.3390/ijms232012294 (PMC9603094; doi:10.3390/ijms232012294)
Supplement: Supplementary file 1 [file ijms-23-12294-s001.zip]

Archive with 3 entries (3 files):
- 20221013_aAMA_supplement infom_final.pdf
- Table S1_All identified phosphosites_IJMS.xlsx
- Table S3. ERKi_IJMS.xlsx
