# Supplementary material for: Characterization of the RAS/RAF/ERK Signal Cascade as a Novel Regulating Factor in Alpha-Amanitin-Induced Cytotoxicity in Huh-7 Cells
Source: Int J Mol Sci. 2022 Oct 14;23(20):12294. doi: 10.3390/ijms232012294 (PMC9603094; doi:10.3390/ijms232012294)
Supplement: Supplementary file 1 [file ijms-23-12294-s001.zip › Table S3. ERKi_IJMS.xlsx]

## Sheet: Phospho_w_wo_Erk_i
Table S3. All identified phosphosites after treatment to a-AMA (10 mM) with ERK 1/2 inhibitor (5 mM) to Huh-7 cells
Protein IDs	Protein names	Gene names	pAA	Length	Position	Con /Con	a-AMA /Con	a-AMA+ERKi /Con
Q7RTP6	[F-actin]-monooxygenase MICAL3 (EC 1.14.13.225) (Molecule interacting with CasL protein 3) (MICAL-3)	MICAL3	S	2002	1310	1	0.81815	0
A8MT37	[Tau protein] kinase (EC 2.7.11.26)	GSK3A	Y	401	197	1	0.56537	0
Q9C0C2	182 kDa tankyrase-1-binding protein	TNKS1BP1	S	1729	1620	1	1.1682	0
Q9C0C2	182 kDa tankyrase-1-binding protein	TNKS1BP1	S	1729	1621	1	1.1682	0
Q9C0C2	182 kDa tankyrase-1-binding protein	TNKS1BP1	S	1729	601	1	1.0769	0
Q9C0C2	182 kDa tankyrase-1-binding protein	TNKS1BP1	S	1729	672	1	0.97876	0
Q9C0C2	182 kDa tankyrase-1-binding protein	TNKS1BP1	S	1729	872	1	0.91323	0
Q9C0C2	182 kDa tankyrase-1-binding protein	TNKS1BP1	S	1729	893	1	0.87215	0
Q9C0C2	182 kDa tankyrase-1-binding protein	TNKS1BP1	S	1729	1616	1	0.8151	0
A0A087WW66	26S proteasome non-ATPase regulatory subunit 1	PSMD1	T	914	311	1	1.2455	0
A0A087WW66	26S proteasome non-ATPase regulatory subunit 1	PSMD1	S	914	315	1	1.2455	0
F8WBS8	26S proteasome non-ATPase regulatory subunit 2	PSMD2	S	59	16	1	0.99644	0
Q13442	28 kDa heat- and acid-stable phosphoprotein (PDGF-associated protein) (PAP) (PDGFA-associated protein 1) (PAP1)	PDAP1	S	181	63	1	1.0315	0
Q13442	28 kDa heat- and acid-stable phosphoprotein (PDGF-associated protein) (PAP) (PDGFA-associated protein 1) (PAP1)	PDAP1	S	181	60	1	1.0291	0
Q13442	28 kDa heat- and acid-stable phosphoprotein (PDGF-associated protein) (PAP) (PDGFA-associated protein 1) (PAP1)	PDAP1	S	181	57	1	1.0131	0
A0A0U1RQF0	3-hydroxyacyl-[acyl-carrier-protein] dehydratase (EC 1.1.1.100) (EC 1.3.1.39) (EC 2.3.1.38) (EC 2.3.1.39) (EC 2.3.1.41) (EC 2.3.1.85) (EC 3.1.2.14) (EC 4.2.1.59)	FASN	T	2509	2202	1	0.9047	0
H3BV27	40S ribosomal protein S15a	RPS15A	H	49	44	1	0.8382	0
H3BV27	40S ribosomal protein S15a	RPS15A	T	49	39	1	0.8382	0
P42677	40S ribosomal protein S27 (Metallopan-stimulin 1) (MPS-1) (Small ribosomal subunit protein eS27)	RPS27	S	84	11	1	0.84707	0
E9PSF4	40S ribosomal protein S3	RPS3	T	103	95	1	1.1999	0
A2A3R5	40S ribosomal protein S6	RPS6	S	218	204	1	0.22871	0
A2A3R5	40S ribosomal protein S6	RPS6	S	218	205	1	0.1617	0
Q9H0D6	5'-3' exoribonuclease 2 (EC 3.1.13.-) (DHM1-like protein) (DHP protein)	XRN2	S	950	499	1	1.0222	0
Q9H0D6	5'-3' exoribonuclease 2 (EC 3.1.13.-) (DHM1-like protein) (DHP protein)	XRN2	S	950	501	1	1.0222	0
Q9H0D6	5'-3' exoribonuclease 2 (EC 3.1.13.-) (DHM1-like protein) (DHP protein)	XRN2	S	950	448	1	0.38833	0
P10809	60 kDa heat shock protein, mitochondrial (EC 5.6.1.7) (60 kDa chaperonin) (Chaperonin 60) (CPN60) (Heat shock protein 60) (HSP-60) (Hsp60) (HuCHA60) (Mitochondrial matrix protein P1) (P60 lymphocyte protein)	HSPD1	S	573	70	1	0.74286	0
P30050	60S ribosomal protein L12 (Large ribosomal subunit protein uL11)	RPL12	S	165	38	1	0.85008	0
P50914	60S ribosomal protein L14 (CAG-ISL 7) (Large ribosomal subunit protein eL14)	RPL14	S	215	139	1	0.31131	0
H3BM89	60S ribosomal protein L4	RPL4	S	333	201	1	0.68456	0
Q7L2J0	7SK snRNA methylphosphate capping enzyme (MePCE) (EC 2.1.1.-) (Bicoid-interacting protein 3 homolog) (Bin3 homolog)	MEPCE	S	689	216	1	0.96225	0
Q7L2J0	7SK snRNA methylphosphate capping enzyme (MePCE) (EC 2.1.1.-) (Bicoid-interacting protein 3 homolog) (Bin3 homolog)	MEPCE	T	689	213	1	0.87646	0
H3BRM1	Abscission/NoCut checkpoint regulator (Fragment)	ZFYVE19	S	307	262	1	0.84341	0
F8WCJ4	Acetyl-coenzyme A synthetase, cytoplasmic	ACSS2	S	124	30	1	0.68161	0
O43423	Acidic leucine-rich nuclear phosphoprotein 32 family member C (Phosphoprotein 32-related protein 1) (Tumorigenic protein pp32r1)	ANP32C	S	234	56	1	0.65968	0
F8W8M4	Actin-binding LIM protein 1	ABLIM1	S	718	527	1	0.95732	0.21402
F8W8M4	Actin-binding LIM protein 1	ABLIM1	S	718	375	1	0.99347	0
F8W8M4	Actin-binding LIM protein 1	ABLIM1	S	718	526	1	0.69597	0
F8W8M4	Actin-binding LIM protein 1	ABLIM1	S	718	595	1	0.33989	0
F6RFD5	Actin-depolymerizing factor (Destrin)	DSTN	S	135	3	1	0.97942	0
O96019	Actin-like protein 6A (53 kDa BRG1-associated factor A) (Actin-related protein Baf53a) (ArpNbeta) (BRG1-associated factor 53A) (BAF53A) (INO80 complex subunit K)	ACTL6A	S	429	233	1	0.65012	0
H7C393	Acylamino-acid-releasing enzyme (Fragment)	APEH	Y	284	36	1	1.4698	0
O43306	Adenylate cyclase type 6 (EC 4.6.1.1) (ATP pyrophosphate-lyase 6) (Adenylate cyclase type VI) (Adenylyl cyclase 6) (Ca(2+)-inhibitable adenylyl cyclase)	ADCY6	S	1168	54	1	0.92044	0
P40145	Adenylate cyclase type 8 (EC 4.6.1.1) (ATP pyrophosphate-lyase 8) (Adenylate cyclase type VIII) (Adenylyl cyclase 8) (AC8) (Ca(2+)/calmodulin-activated adenylyl cyclase)	ADCY8	Y	1251	704	1	1.0111	0
P40145	Adenylate cyclase type 8 (EC 4.6.1.1) (ATP pyrophosphate-lyase 8) (Adenylate cyclase type VIII) (Adenylyl cyclase 8) (AC8) (Ca(2+)/calmodulin-activated adenylyl cyclase)	ADCY8	S	1251	705	1	1.0111	0
B4DEP1	Adenylosuccinate lyase (cDNA FLJ59852, highly similar to Adenylosuccinate lyase)	ADSL	S	127	9	1	0.64899	0
Q01518	Adenylyl cyclase-associated protein 1 (CAP 1)	CAP1	S	475	308	1	0.57384	0
Q01518	Adenylyl cyclase-associated protein 1 (CAP 1)	CAP1	T	475	307	1	0.55126	0
Q01518	Adenylyl cyclase-associated protein 1 (CAP 1)	CAP1	S	475	310	1	0.48902	0
F5GYV5	ADP-ribosylation factor-like protein 6-interacting protein 4 (Fragment)	ARL6IP4	S	211	140	1	0.8781	0
A8MQ02	Afadin	AFDN	S	1781	1042	1	0.97619	0
A8MQ02	Afadin	AFDN	S	1781	1739	1	0.77163	0
A8MQ02	Afadin	AFDN	S	1781	1736	1	0.75547	0
A8MQ02	Afadin	AFDN	S	1781	1141	1	0.372	0
A8MQ02	Afadin	AFDN	S	1781	1756	1	0.23221	0
Q9Y2D5	A-kinase anchor protein 2 (AKAP-2) (AKAP-KL) (Protein kinase A-anchoring protein 2) (PRKA2)	AKAP2	S	859	152	1	0.68502	0
Q9Y2D5	A-kinase anchor protein 2 (AKAP-2) (AKAP-KL) (Protein kinase A-anchoring protein 2) (PRKA2)	AKAP2	S	859	748	1	0.4688	0
F8VZ44	Aladin	AAAS	S	422	371	1	0.31186	0
P40222	Alpha-taxilin	TXLNA	S	546	515	1	0.76876	0
P40222	Alpha-taxilin	TXLNA	S	546	514	1	0.66935	0
H0Y398	AN1-type zinc finger protein 3 (Fragment)	ZFAND3	S	164	99	1	0.95167	0
H0Y398	AN1-type zinc finger protein 3 (Fragment)	ZFAND3	S	164	101	1	0.95167	0
H0Y398	AN1-type zinc finger protein 3 (Fragment)	ZFAND3	S	164	106	1	0.95167	0
H3BPG7	Anamorsin	CIAPIN1	S	239	155	1	0.56611	0
Q9NQW6	Anillin	ANLN	S	1124	323	1	0.6016	0
A0A0A0MQZ8	Ankyrin repeat and KH domain-containing protein 1	ANKHD1	S	866	62	1	0.66114	0
Q6ZTN6	Ankyrin repeat domain-containing protein 13D	ANKRD13D	S	518	465	1	1.0388	0
Q6ZTN6	Ankyrin repeat domain-containing protein 13D	ANKRD13D	T	518	469	1	1.0388	0
H0YM23	Ankyrin repeat domain-containing protein 17 (Fragment)	ANKRD17	S	2487	2285	1	0.84872	0
D6RCN3	Annexin A5	ANXA5	T	35	8	1	1.1796	0
D6RCN3	Annexin A5	ANXA5	T	35	10	1	1.1796	0
D6RCN3	Annexin A5	ANXA5	T	35	23	1	1.1796	0
E9PG46	AP2-associated protein kinase 1	AAK1	T	674	620	1	0.39905	0
E9PG46	AP2-associated protein kinase 1	AAK1	S	674	624	1	0.38704	0
A0A096LNZ0	AP2-associated protein kinase 1 (Fragment)	AAK1	S	339	217	1	0.81461	0
O00203	AP-3 complex subunit beta-1 (Adaptor protein complex AP-3 subunit beta-1) (Adaptor-related protein complex 3 subunit beta-1) (Beta-3A-adaptin) (Clathrin assembly protein complex 3 beta-1 large chain)	AP3B1	S	1094	276	1	1.0716	0
A0A2R8Y611	AP-3 complex subunit delta (Fragment)	AP3D1	S	945	571	1	0.85588	0
G3V573	AP-5 complex subunit mu-1 (Fragment)	AP5M1	S	81	14	1	1.0415	0
O95831	Apoptosis-inducing factor 1, mitochondrial (EC 1.6.99.-) (Programmed cell death protein 8)	AIFM1	S	613	268	1	0.32216	0
S4R3H4	Apoptotic chromatin condensation inducer in the nucleus	ACIN1	S	1283	182	1	1.7426	0
S4R3H4	Apoptotic chromatin condensation inducer in the nucleus	ACIN1	S	1283	185	1	1.4112	0
S4R3H4	Apoptotic chromatin condensation inducer in the nucleus	ACIN1	S	1283	432	1	1.1905	0
S4R3H4	Apoptotic chromatin condensation inducer in the nucleus	ACIN1	S	1283	780	1	0.88056	0
S4R3H4	Apoptotic chromatin condensation inducer in the nucleus	ACIN1	S	1283	328	1	0.77935	0
S4R3H4	Apoptotic chromatin condensation inducer in the nucleus	ACIN1	S	1283	330	1	0.77935	0
S4R3H4	Apoptotic chromatin condensation inducer in the nucleus	ACIN1	S	1283	946	1	0.34651	0
C9J2I0	Arf-GAP domain and FG repeat-containing protein 1 (Fragment)	AGFG1	S	237	103	1	0.36156	0
Q8TF01	Arginine/serine-rich protein PNISR (PNN-interacting serine/arginine-rich protein) (SR-related protein) (SR-rich protein)	PNISR	S	805	211	1	0.69975	0
K7EIE3	Arginine-glutamic acid dipeptide repeats protein (Fragment)	RERE	S	89	30	1	1.2978	0
F8VPD4	Aspartate carbamoyltransferase (EC 2.1.3.2) (EC 3.5.2.3) (EC 6.3.5.5) (CAD protein) (Dihydroorotase) (Glutamine-dependent carbamoyl-phosphate synthase)	CAD	H	2162	1793	1	2.4258	0
F8VPD4	Aspartate carbamoyltransferase (EC 2.1.3.2) (EC 3.5.2.3) (EC 6.3.5.5) (CAD protein) (Dihydroorotase) (Glutamine-dependent carbamoyl-phosphate synthase)	CAD	S	2162	1796	1	2.3715	0
B1AKZ5	Astrocytic phosphoprotein PEA-15	PEA15	S	108	94	1	1.1164	0
Q8WWM7	Ataxin-2-like protein (Ataxin-2 domain protein) (Ataxin-2-related protein)	ATXN2L	S	1075	111	1	0.95426	0
Q8WWM7	Ataxin-2-like protein (Ataxin-2 domain protein) (Ataxin-2-related protein)	ATXN2L	S	1075	594	1	0.75554	0
Q6PL18	ATPase family AAA domain-containing protein 2 (EC 3.6.1.-) (AAA nuclear coregulator cancer-associated protein) (ANCCA)	ATAD2	S	1390	327	1	0.45468	0
Q9Y6X9	ATPase MORC2 (EC 3.6.1.-) (MORC family CW-type zinc finger protein 2) (Zinc finger CW-type coiled-coil domain protein 1)	MORC2	S	1032	779	1	1.2573	0
Q9Y6X9	ATPase MORC2 (EC 3.6.1.-) (MORC family CW-type zinc finger protein 2) (Zinc finger CW-type coiled-coil domain protein 1)	MORC2	S	1032	777	1	1.1888	0
Q9Y6X9	ATPase MORC2 (EC 3.6.1.-) (MORC family CW-type zinc finger protein 2) (Zinc finger CW-type coiled-coil domain protein 1)	MORC2	S	1032	725	1	0.96855	0
Q9Y6X9	ATPase MORC2 (EC 3.6.1.-) (MORC family CW-type zinc finger protein 2) (Zinc finger CW-type coiled-coil domain protein 1)	MORC2	S	1032	730	1	0.88304	0
Q8NE71	ATP-binding cassette sub-family F member 1 (ATP-binding cassette 50) (TNF-alpha-stimulated ABC protein)	ABCF1	S	845	105	1	1.2445	0
Q8NE71	ATP-binding cassette sub-family F member 1 (ATP-binding cassette 50) (TNF-alpha-stimulated ABC protein)	ABCF1	T	845	108	1	0.91505	0
Q8NE71	ATP-binding cassette sub-family F member 1 (ATP-binding cassette 50) (TNF-alpha-stimulated ABC protein)	ABCF1	S	845	109	1	0.8681	0
M0R208	ATP-dependent Clp protease proteolytic subunit (EC 3.4.21.92)	CLPP	S	190	129	1	0.84009	0
M0R208	ATP-dependent Clp protease proteolytic subunit (EC 3.4.21.92)	CLPP	S	190	135	1	0.84009	0
B1AHC9	ATP-dependent DNA helicase 2 subunit 1	XRCC6	S	559	427	1	1.0425	0
J3KSV9	ATP-dependent DNA helicase Q5 (Fragment)	RECQL5	S	206	40	1	0.89401	0
Q8N8A6	ATP-dependent RNA helicase DDX51 (EC 3.6.4.13) (DEAD box protein 51)	DDX51	S	666	83	1	0.86435	0
A0A087WUV6	AT-rich interactive domain-containing protein 1A	ARID1A	S	1141	313	1	0.448	0
Q99856	AT-rich interactive domain-containing protein 3A (ARID domain-containing protein 3A) (B-cell regulator of IgH transcription) (Bright) (Dead ringer-like protein 1) (E2F-binding protein 1)	ARID3A	S	593	119	1	1.185	0
A0A0U1RRM7	ATR-interacting protein (Fragment)	ATRIP	S	196	131	1	0.43203	0
A0A2R8YEX6	Autism susceptibility gene 2 protein	AUTS2	T	99	79	1	1.5615	0
A0A2R8YEX6	Autism susceptibility gene 2 protein	AUTS2	S	99	80	1	1.5615	0
A0A2R8YEX6	Autism susceptibility gene 2 protein	AUTS2	S	99	81	1	1.5615	0
O95817	BAG family molecular chaperone regulator 3 (BAG-3) (Bcl-2-associated athanogene 3) (Bcl-2-binding protein Bis) (Docking protein CAIR-1)	BAG3	S	575	171	1	0.53618	0
A0A1W2PQ43	Bcl-2-associated transcription factor 1	BCLAF1	T	703	402	1	1.11	0
A0A1W2PQ43	Bcl-2-associated transcription factor 1	BCLAF1	S	703	397	1	1.018	0
A0A1W2PQ43	Bcl-2-associated transcription factor 1	BCLAF1	S	703	177	1	0.80573	0
A0A1W2PQ43	Bcl-2-associated transcription factor 1	BCLAF1	S	703	181	1	0.78001	0
A0A1W2PQ43	Bcl-2-associated transcription factor 1	BCLAF1	S	703	287	1	0.56863	0
A0A1W2PQ43	Bcl-2-associated transcription factor 1	BCLAF1	S	703	531	1	0.5264	0
A0A1W2PQ43	Bcl-2-associated transcription factor 1	BCLAF1	S	703	512	1	0.4834	0
A0A1W2PQ43	Bcl-2-associated transcription factor 1	BCLAF1	S	703	658	1	0.45522	0
A0A1W2PQ43	Bcl-2-associated transcription factor 1	BCLAF1	S	703	285	1	0.37514	0
H7BXT7	BET1-like protein	BET1L	S	58	9	1	0.90034	0
A0A3B3ITC2	Beta-1-syntrophin	SNTB1	S	414	219	1	0.86926	0
A0A3B3ITC2	Beta-1-syntrophin	SNTB1	S	414	87	1	0.51177	0
A0A140TA73	Beta-2-syntrophin (Fragment)	SNTB2	S	193	110	1	0.63569	0
A0A140TA73	Beta-2-syntrophin (Fragment)	SNTB2	S	193	95	1	0.43201	0
P25098	Beta-adrenergic receptor kinase 1 (Beta-ARK-1) (EC 2.7.11.15) (G-protein coupled receptor kinase 2)	GRK2	S	689	670	1	0.79682	0
A0A0D9SEV0	Bifunctional polynucleotide phosphatase/kinase	PNKP	T	174	118	1	0.71094	0
Q8NFC6	Biorientation of chromosomes in cell division protein 1-like 1	BOD1L1	S	3051	2780	1	1.2504	0
H0Y9Y2	Biorientation of chromosomes in cell division protein 1-like 1 (Fragment)	BOD1L1	S	207	164	1	0.49689	0
Q9NWK9	Box C/D snoRNA protein 1 (Serologically defined breast cancer antigen NY-BR-75) (Zinc finger HIT domain-containing protein 6)	ZNHIT6	S	470	25	1	1.2029	0
Q9UHR4	Brain-specific angiogenesis inhibitor 1-associated protein 2-like protein 1 (BAI1-associated protein 2-like protein 1) (Insulin receptor tyrosine kinase substrate)	BAIAP2L1	T	511	257	1	1.0601	0
Q9UHR4	Brain-specific angiogenesis inhibitor 1-associated protein 2-like protein 1 (BAI1-associated protein 2-like protein 1) (Insulin receptor tyrosine kinase substrate)	BAIAP2L1	S	511	261	1	0.87757	0
Q9Y6D5	Brefeldin A-inhibited guanine nucleotide-exchange protein 2 (Brefeldin A-inhibited GEP 2) (ADP-ribosylation factor guanine nucleotide-exchange factor 2)	ARFGEF2	S	1785	227	1	1.061	0
Q9Y6D5	Brefeldin A-inhibited guanine nucleotide-exchange protein 2 (Brefeldin A-inhibited GEP 2) (ADP-ribosylation factor guanine nucleotide-exchange factor 2)	ARFGEF2	S	1785	1511	1	1.0105	0
Q9NRL2	Bromodomain adjacent to zinc finger domain protein 1A (ATP-dependent chromatin-remodeling protein)	BAZ1A	S	1556	1413	1	0.81989	0
O60885	Bromodomain-containing protein 4 (Protein HUNK1)	BRD4	S	1362	1117	1	0.50519	0
H3BTK3	Calcium-regulated heat-stable protein 1 (Fragment)	CARHSP1	S	71	52	1	0.39708	0
H3BTK3	Calcium-regulated heat-stable protein 1 (Fragment)	CARHSP1	T	71	45	1	0.35678	0
H3BTK3	Calcium-regulated heat-stable protein 1 (Fragment)	CARHSP1	S	71	41	1	0.2702	0
E9PGZ1	Caldesmon	CALD1	S	536	196	1	0.88127	0
Q08AD1	Calmodulin-regulated spectrin-associated protein 2 (Calmodulin-regulated spectrin-associated protein 1-like protein 1)	CAMSAP2	S	1489	464	1	0.9334	0
Q9P1Y5	Calmodulin-regulated spectrin-associated protein 3 (Protein Nezha)	CAMSAP3	S	1249	814	1	0.68928	0
Q9P1Y5	Calmodulin-regulated spectrin-associated protein 3 (Protein Nezha)	CAMSAP3	S	1249	431	1	0.65732	0
Q9P1Y5	Calmodulin-regulated spectrin-associated protein 3 (Protein Nezha)	CAMSAP3	S	1249	334	1	0.47852	0
P27824	Calnexin (IP90) (Major histocompatibility complex class I antigen-binding protein p88) (p90)	CANX	S	592	564	1	1.1844	0
P27824	Calnexin (IP90) (Major histocompatibility complex class I antigen-binding protein p88) (p90)	CANX	S	592	583	1	0.67469	0
K7EMU2	cAMP-dependent protein kinase type I-alpha regulatory subunit (Fragment)	PRKAR1A	S	113	83	1	0.94955	0
P13861	cAMP-dependent protein kinase type II-alpha regulatory subunit	PRKAR2A	S	404	99	1	1.3306	0
P13861	cAMP-dependent protein kinase type II-alpha regulatory subunit	PRKAR2A	S	404	78	1	1.1803	0
P13861	cAMP-dependent protein kinase type II-alpha regulatory subunit	PRKAR2A	S	404	80	1	1.1803	0
H3BQ52	cAMP-regulated phosphoprotein 19	ARPP19	S	71	21	1	0.57041	0
O75976	Carboxypeptidase D (EC 3.4.17.22) (Metallocarboxypeptidase D) (gp180)	CPD	T	1380	1368	1	0.98708	0
O75976	Carboxypeptidase D (EC 3.4.17.22) (Metallocarboxypeptidase D) (gp180)	CPD	T	1380	1370	1	0.98708	0
Q9H8G2	Caspase activity and apoptosis inhibitor 1 (Conserved anti-apoptotic protein) (CAAP)	CAAP1	S	361	312	1	0.92751	0
Q9BXL7	Caspase recruitment domain-containing protein 11 (CARD-containing MAGUK protein 1) (Carma 1)	CARD11	S	1154	212	1	1.6097	0
G3XAM7	Catenin (Cadherin-associated protein), alpha 1, 102kDa, isoform CRA_a (Catenin alpha-1)	CTNNA1	S	841	641	1	0.99453	0
C9JZR2	Catenin delta-1	CTNND1	S	938	230	1	1.0468	0
C9JZR2	Catenin delta-1	CTNND1	S	938	252	1	0.55446	0
C9JZR2	Catenin delta-1	CTNND1	S	938	349	1	0.49984	0
P11717	Cation-independent mannose-6-phosphate receptor (CI Man-6-P receptor) (CI-MPR) (M6PR) (300 kDa mannose 6-phosphate receptor)	IGF2R	S	2491	2409	1	1.0922	0
Q9Y5K6	CD2-associated protein (Adapter protein CMS) (Cas ligand with multiple SH3 domains)	CD2AP	S	639	458	1	0.40502	0
Q00587	Cdc42 effector protein 1 (Binder of Rho GTPases 5) (Serum protein MSE55)	CDC42EP1	S	391	190	1	0.50751	0
Q00587	Cdc42 effector protein 1 (Binder of Rho GTPases 5) (Serum protein MSE55)	CDC42EP1	S	391	192	1	0.36856	0
M0R2H7	Cdc42-interacting protein 4	TRIP10	S	343	299	1	0.9319	0
M0R2H7	Cdc42-interacting protein 4	TRIP10	S	343	296	1	0.7599	0
D6REC6	Cell division protein kinase 7 (EC 2.7.11.22) (EC 2.7.11.23) (Cyclin-dependent kinase 7) (Fragment)	CDK7	S	149	71	1	0.44481	0
A0A087WXZ1	Cellular tumor antigen p53	TP53	S	182	156	1	0.53589	0
O95684	Centrosomal protein 43 (FGFR1 oncogene partner)	CEP43	S	399	160	1	0.99659	0
O95684	Centrosomal protein 43 (FGFR1 oncogene partner)	CEP43	H	399	155	1	0.98172	0
O95684	Centrosomal protein 43 (FGFR1 oncogene partner)	CEP43	S	399	156	1	0.9205	0
J3KQR7	Centrosomal protein of 170 kDa protein B	CEP170B	T	1590	1118	1	0.49912	0
Q53EZ4	Centrosomal protein of 55 kDa (Cep55) (Up-regulated in colon cancer 6)	CEP55	S	464	425	1	1.0661	0
C9J0A7	Charged multivesicular body protein 2b	CHMP2B	S	183	169	1	0.73504	0
Q96S66	Chloride channel CLIC-like protein 1 (Mid-1-related chloride channel protein 1)	CLCC1	S	551	438	1	0.93285	0
P49585	Choline-phosphate cytidylyltransferase A (EC 2.7.7.15) (CCT-alpha) (CTP:phosphocholine cytidylyltransferase A) (CCT A) (CT A) (Phosphorylcholine transferase A)	PCYT1A	S	367	331	1	0.51402	0
Q13112	Chromatin assembly factor 1 subunit B (CAF-1 subunit B) (Chromatin assembly factor I p60 subunit) (CAF-I 60 kDa subunit) (CAF-I p60) (M-phase phosphoprotein 7)	CHAF1B	S	559	409	1	0.62151	0
Q9HC52	Chromobox protein homolog 8 (Polycomb 3 homolog) (Pc3) (hPc3) (Rectachrome 1)	CBX8	S	389	110	1	0.66347	0
Q9HC52	Chromobox protein homolog 8 (Polycomb 3 homolog) (Pc3) (hPc3) (Rectachrome 1)	CBX8	S	389	311	1	0.38207	0
H0YJG4	Chromodomain-helicase-DNA-binding protein 8 (Fragment)	CHD8	S	1815	1280	1	0.761	0
F8W038	Chromosome 17 open reading frame 49	C17orf49	S	157	96	1	1.0154	0
Q96JM3	Chromosome alignment-maintaining phosphoprotein 1 (Zinc finger protein 828)	CHAMP1	S	812	452	1	1.0429	0
Q96JM3	Chromosome alignment-maintaining phosphoprotein 1 (Zinc finger protein 828)	CHAMP1	S	812	459	1	0.82662	0
Q96JM3	Chromosome alignment-maintaining phosphoprotein 1 (Zinc finger protein 828)	CHAMP1	S	812	476	1	0.49702	0
O95239	Chromosome-associated kinesin KIF4A (Chromokinesin-A)	KIF4A	S	1232	801	1	0.84077	0
O95239	Chromosome-associated kinesin KIF4A (Chromokinesin-A)	KIF4A	S	1232	733	1	0.30448	0
E7ESG2	Claspin	CLSPN	T	1286	1234	1	0.7479	0
F8WF69	Clathrin light chain	CLTA	S	260	105	1	0.89046	0
F5H6M0	Cleavage and polyadenylation-specificity factor subunit 7 (Fragment)	CPSF7	S	219	196	1	1.0165	0
F5H6M0	Cleavage and polyadenylation-specificity factor subunit 7 (Fragment)	CPSF7	T	219	194	1	0.90605	0
H0Y5T1	CLIP-associating protein 1 (Fragment)	CLASP1	S	1275	933	1	0.79535	0
H0Y5T1	CLIP-associating protein 1 (Fragment)	CLASP1	S	1275	381	1	0.51648	0
H0Y5T1	CLIP-associating protein 1 (Fragment)	CLASP1	S	1275	867	1	0.49935	0
E3W994	CLIP-associating protein 2	CLASP2	S	1273	575	1	0.81626	0
E3W994	CLIP-associating protein 2	CLASP2	S	1273	327	1	0.7726	0
E3W994	CLIP-associating protein 2	CLASP2	S	1273	370	1	0.50109	0
A0A3B3IU78	Coatomer subunit alpha (Fragment)	COPA	S	121	43	1	0.94845	0
P35606	Coatomer subunit beta' (Beta'-coat protein) (Beta'-COP) (p102)	COPB2	S	906	859	1	0.90503	0
E9PS23	Cofilin, non-muscle isoform (Cofilin-1) (Fragment)	CFL1	S	90	3	1	0.45768	0
G3V2U0	Cofilin-2	CFL2	S	21	3	1	0.97219	0
J3KR35	Coiled-coil domain containing 12, isoform CRA_a (Coiled-coil domain-containing protein 12)	CCDC12	S	179	178	1	0.48228	0
Q8NCX0	Coiled-coil domain-containing protein 150	CCDC150	S	1101	109	1	0.98951	0
Q8NCX0	Coiled-coil domain-containing protein 150	CCDC150	T	1101	184	1	0.62633	0
Q8NCX0	Coiled-coil domain-containing protein 150	CCDC150	S	1101	189	1	0.62633	0
Q16204	Coiled-coil domain-containing protein 6 (Papillary thyroid carcinoma-encoded protein) (Protein H4)	CCDC6	S	474	240	1	0.5221	0
Q16204	Coiled-coil domain-containing protein 6 (Papillary thyroid carcinoma-encoded protein) (Protein H4)	CCDC6	S	474	244	1	0.5221	0
Q9H6F5	Coiled-coil domain-containing protein 86 (Cytokine-induced protein with coiled-coil domain)	CCDC86	S	360	58	1	0.95492	0.24222
Q9H6F5	Coiled-coil domain-containing protein 86 (Cytokine-induced protein with coiled-coil domain)	CCDC86	S	360	91	1	0.97728	0
Q9H6F5	Coiled-coil domain-containing protein 86 (Cytokine-induced protein with coiled-coil domain)	CCDC86	S	360	69	1	0.95492	0
Q9H6F5	Coiled-coil domain-containing protein 86 (Cytokine-induced protein with coiled-coil domain)	CCDC86	S	360	80	1	0.87515	0
Q9H6F5	Coiled-coil domain-containing protein 86 (Cytokine-induced protein with coiled-coil domain)	CCDC86	S	360	18	1	0.83233	0
Q9H6F5	Coiled-coil domain-containing protein 86 (Cytokine-induced protein with coiled-coil domain)	CCDC86	S	360	66	1	0.67872	0
P38432	Coilin (p80-coilin)	COIL	T	576	122	1	0.64436	0
A0A3B3IUC2	Collagen alpha-1(XVII) chain (Fragment)	COL17A1	T	122	18	1	0.80016	0
Q7Z5M0	Collagenase 3 (Matrix metalloproteinase-13)	MMP13	S	383	63	1	0.80427	0
E9PQN4	Complement receptor type 1	CR1	S	604	533	1	2.1886	0
E9PQN4	Complement receptor type 1	CR1	T	604	535	1	2.1886	0
C9JZP1	Condensin complex subunit 2 (Fragment)	NCAPH	S	216	87	1	0.584	0
Q9BPX3	Condensin complex subunit 3 (Chromosome-associated protein G) (Condensin subunit CAP-G) (hCAP-G) (Melanoma antigen NY-MEL-3) (Non-SMC condensin I complex subunit G) (XCAP-G homolog)	NCAPG	S	1015	674	1	1.1805	0.26559
E5RJN3	Condensin-2 complex subunit H2 (Non-SMC condensin II complex subunit H2) (Fragment)	NCAPH2	S	292	248	1	0.82442	0
E5RJN3	Condensin-2 complex subunit H2 (Non-SMC condensin II complex subunit H2) (Fragment)	NCAPH2	S	292	250	1	0.60506	0
P78310	Coxsackievirus and adenovirus receptor (CAR) (hCAR) (CVB3-binding protein) (Coxsackievirus B-adenovirus receptor) (HCVADR)	CXADR	T	365	334	1	0.3879	0
K4DI93	Cullin 4B, isoform CRA_e (Cullin-4B)	CUL4B	T	900	36	1	0.55195	0
B8ZZU6	Cyclic AMP-dependent transcription factor ATF-2	ATF2	T	389	53	1	0.44538	0
J3QSD7	Cyclin-dependent kinase 12 (Fragment)	CDK12	S	1201	338	1	0.64368	0
J3QSD7	Cyclin-dependent kinase 12 (Fragment)	CDK12	S	1201	422	1	0.56623	0
J3QSD7	Cyclin-dependent kinase 12 (Fragment)	CDK12	S	1201	1082	1	0.52945	0
J3QSD7	Cyclin-dependent kinase 12 (Fragment)	CDK12	S	1201	333	1	0.25581	0
J3QSD7	Cyclin-dependent kinase 12 (Fragment)	CDK12	S	1201	332	1	0.25581	0
J3QSD7	Cyclin-dependent kinase 12 (Fragment)	CDK12	S	1201	334	1	0.25581	0
A0A2R8Y4Z0	Cyclin-dependent kinase 13 (Fragment)	CDK13	S	1308	138	1	0.56774	0.30138
A0A2R8Y4Z0	Cyclin-dependent kinase 13 (Fragment)	CDK13	S	1308	95	1	0.63505	0
A0A2R8Y4Z0	Cyclin-dependent kinase 13 (Fragment)	CDK13	S	1308	97	1	0.63505	0
A0A2R8Y4Z0	Cyclin-dependent kinase 13 (Fragment)	CDK13	S	1308	105	1	0.63505	0
A0A2R8Y4Z0	Cyclin-dependent kinase 13 (Fragment)	CDK13	S	1308	140	1	0.56774	0
H0YBX5	Cyclin-dependent kinase 16 (Fragment)	CDK16	S	152	79	1	0.45196	0
G3V317	Cyclin-dependent kinase 2	CDK2	Y	39	15	1	0.52511	0
Q9UK58	Cyclin-L1 (Cyclin-L)	CCNL1	S	526	352	1	0.70451	0
Q8ND76	Cyclin-Y (Cyc-Y) (Cyclin box protein 1) (Cyclin fold protein 1) (cyclin-X)	CCNY	S	341	326	1	0.49044	0
A0A3B3ITW5	Cystic fibrosis transmembrane conductance regulator (EC 5.6.1.6) (ATP-binding cassette sub-family C member 7) (Channel conductance-controlling ATPase) (cAMP-dependent chloride channel)	CFTR	T	1187	604	1	0.75223	0
Q9Y6G9	Cytoplasmic dynein 1 light intermediate chain 1 (LIC1) (Dynein light chain A) (DLC-A) (Dynein light intermediate chain 1, cytosolic)	DYNC1LI1	T	523	512	1	0.3615	0
Q9Y6G9	Cytoplasmic dynein 1 light intermediate chain 1 (LIC1) (Dynein light chain A) (DLC-A) (Dynein light intermediate chain 1, cytosolic)	DYNC1LI1	S	523	516	1	0.31159	0
C9K098	Cytoplasmic protein NCK1 (Fragment)	NCK1	S	115	85	1	1.0948	0
Q07065	Cytoskeleton-associated protein 4 (63-kDa cytoskeleton-linking membrane protein) (Climp-63) (p63)	CKAP4	S	602	247	1	1.3862	0
Q07065	Cytoskeleton-associated protein 4 (63-kDa cytoskeleton-linking membrane protein) (Climp-63) (p63)	CKAP4	T	602	256	1	1.3862	0
C9J8U1	Cytospin-A (Fragment)	SPECC1L	S	788	384	1	1.0238	0
A0A3B3ITF0	DCS-1 (EC 3.6.1.59) (Decapping scavenger enzyme) (Hint-related 7meGMP-directed hydrolase) (Histidine triad nucleotide-binding protein 5) (Histidine triad protein member 5) (Scavenger mRNA-decapping enzyme DcpS) (m7GpppX diphosphatase)	DCPS	H	244	46	1	1.2765	0
V9GYQ9	DDB1- and CUL4-associated factor 8 (Fragment)	DCAF8	S	125	74	1	1.4244	0
Q9BTC0	Death-inducer obliterator 1 (DIO-1) (hDido1) (Death-associated transcription factor 1) (DATF-1)	DIDO1	S	2240	1456	1	1.4059	0
Q9BTC0	Death-inducer obliterator 1 (DIO-1) (hDido1) (Death-associated transcription factor 1) (DATF-1)	DIDO1	S	2240	152	1	0.91026	0
Q9BTC0	Death-inducer obliterator 1 (DIO-1) (hDido1) (Death-associated transcription factor 1) (DATF-1)	DIDO1	S	2240	154	1	0.91026	0
Q96N67	Dedicator of cytokinesis protein 7	DOCK7	S	2140	1432	1	1.0193	0
Q96N67	Dedicator of cytokinesis protein 7	DOCK7	S	2140	900	1	0.92274	0
Q96N67	Dedicator of cytokinesis protein 7	DOCK7	S	2140	910	1	0.92274	0
Q96N67	Dedicator of cytokinesis protein 7	DOCK7	S	2140	1438	1	0.78794	0
Q96N67	Dedicator of cytokinesis protein 7	DOCK7	S	2140	180	1	0.48681	0
Q96N67	Dedicator of cytokinesis protein 7	DOCK7	S	2140	888	1	0.39234	0
Q8TEH3	DENN domain-containing protein 1A (Connecdenn 1) (Connecdenn) (Protein FAM31A)	DENND1A	T	1009	707	1	0.69036	0
Q9Y3Z3	Deoxynucleoside triphosphate triphosphohydrolase SAMHD1 (dNTPase) (EC 3.1.5.-) (Dendritic cell-derived IFNG-induced protein) (DCIP) (Monocyte protein 5) (MOP-5) (SAM domain and HD domain-containing protein 1) (hSAMHD1)	SAMHD1	T	626	592	1	0.77364	0
H0YNJ9	Deoxyuridine 5'-triphosphate nucleotidohydrolase (dUTPase) (EC 3.6.1.23) (dUTP pyrophosphatase)	DUT	S	143	11	1	0.82626	0
P15924	Desmoplakin (DP) (250/210 kDa paraneoplastic pemphigus antigen)	DSP	S	2871	22	1	0.59177	0
Q9Y295	Developmentally-regulated GTP-binding protein 1 (DRG-1) (Neural precursor cell expressed developmentally down-regulated protein 3) (NEDD-3) (Translation factor GTPase DRG1) (TRAFAC GTPase DRG1) (EC 3.6.5.-)	DRG1	Y	367	212	1	0.73644	0
Q9Y295	Developmentally-regulated GTP-binding protein 1 (DRG-1) (Neural precursor cell expressed developmentally down-regulated protein 3) (NEDD-3) (Translation factor GTPase DRG1) (TRAFAC GTPase DRG1) (EC 3.6.5.-)	DRG1	H	367	215	1	0.73644	0
Q13443	Disintegrin and metalloproteinase domain-containing protein 9 (ADAM 9) (EC 3.4.24.-) (Cellular disintegrin-related protein) (Meltrin-gamma) (Metalloprotease/disintegrin/cysteine-rich protein 9) (Myeloma cell metalloproteinase)	ADAM9	S	819	758	1	0.47358	0
Q155Q3	Dixin (Coiled-coil protein DIX1) (Coiled-coil-DIX1) (DIX domain-containing protein 1)	DIXDC1	S	683	580	1	1.2191	0
Q155Q3	Dixin (Coiled-coil protein DIX1) (Coiled-coil-DIX1) (DIX domain-containing protein 1)	DIXDC1	S	683	585	1	1.2191	0
A0A087WTQ7	DNA damage-binding protein 2	DDB2	S	91	26	1	0.91594	0
O00273	DNA fragmentation factor subunit alpha (DNA fragmentation factor 45 kDa subunit) (DFF-45) (Inhibitor of CAD) (ICAD)	DFFA	S	331	315	1	0.80476	0
P18858	DNA ligase 1 (EC 6.5.1.1) (DNA ligase I) (Polydeoxyribonucleotide synthase [ATP] 1)	LIG1	T	919	195	1	1.2049	0
P18858	DNA ligase 1 (EC 6.5.1.1) (DNA ligase I) (Polydeoxyribonucleotide synthase [ATP] 1)	LIG1	S	919	66	1	1.1324	0
P18858	DNA ligase 1 (EC 6.5.1.1) (DNA ligase I) (Polydeoxyribonucleotide synthase [ATP] 1)	LIG1	S	919	76	1	0.87393	0
P18858	DNA ligase 1 (EC 6.5.1.1) (DNA ligase I) (Polydeoxyribonucleotide synthase [ATP] 1)	LIG1	S	919	141	1	0.86803	0
K7ENR9	DNA ligase 3 (Fragment)	LIG3	S	207	154	1	1.1572	0
F5H8D7	DNA repair protein XRCC1	XRCC1	T	602	422	1	1.2977	0
F5H8D7	DNA repair protein XRCC1	XRCC1	S	602	416	1	0.68691	0
P49736	DNA replication licensing factor MCM2 (EC 3.6.4.12) (Minichromosome maintenance protein 2 homolog) (Nuclear protein BM28)	MCM2	S	904	13	1	1.1082	0
P49736	DNA replication licensing factor MCM2 (EC 3.6.4.12) (Minichromosome maintenance protein 2 homolog) (Nuclear protein BM28)	MCM2	S	904	139	1	1.0088	0
P49736	DNA replication licensing factor MCM2 (EC 3.6.4.12) (Minichromosome maintenance protein 2 homolog) (Nuclear protein BM28)	MCM2	S	904	27	1	0.58555	0
P11387	DNA topoisomerase 1 (EC 5.6.2.1) (DNA topoisomerase I)	TOP1	S	765	10	1	0.81878	0
Q3B726	DNA-directed RNA polymerase I subunit RPA43 (DNA-directed RNA polymerase I subunit F) (Twist neighbor protein)	POLR1F	S	338	316	1	1.1216	0
Q3B726	DNA-directed RNA polymerase I subunit RPA43 (DNA-directed RNA polymerase I subunit F) (Twist neighbor protein)	POLR1F	S	338	328	1	0.62452	0
Q5QPJ9	Dolichol-phosphate mannosyltransferase subunit 1 (EC 2.4.1.83) (Fragment)	DPM1	S	221	9	1	0.4472	0.031194
Q8TCJ2	Dolichyl-diphosphooligosaccharide--protein glycosyltransferase subunit STT3B (Oligosaccharyl transferase subunit STT3B) (STT3-B) (EC 2.4.99.18) (Source of immunodominant MHC-associated peptides homolog)	STT3B	S	826	498	1	0.91508	0
Q8TCJ2	Dolichyl-diphosphooligosaccharide--protein glycosyltransferase subunit STT3B (Oligosaccharyl transferase subunit STT3B) (STT3-B) (EC 2.4.99.18) (Source of immunodominant MHC-associated peptides homolog)	STT3B	S	826	499	1	0.91508	0
P55265	Double-stranded RNA-specific adenosine deaminase (DRADA) (EC 3.5.4.37) (136 kDa double-stranded RNA-binding protein) (p136) (Interferon-inducible protein 4) (IFI-4) (K88DSRBP)	ADAR	S	1226	825	1	0.86054	0
Q16643	Drebrin (Developmentally-regulated brain protein)	DBN1	S	649	339	1	0.9675	0
Q16643	Drebrin (Developmentally-regulated brain protein)	DBN1	S	649	142	1	0.38538	0
H0Y5J4	Drebrin-like protein (Fragment)	DBNL	S	359	161	1	1.0369	0
P33981	Dual specificity protein kinase TTK (EC 2.7.12.1) (Phosphotyrosine picked threonine-protein kinase) (PYT)	TTK	S	857	436	1	0.6579	0
A0A2R8Y443	Dual-specificity kinase (EC 2.7.12.1) (Fragment)	DYRK1A	Y	400	283	1	0.48996	0
M0R1B6	Dual-specificity mitogen-activated protein kinase kinase 2 (Fragment)	MAP2K2	T	104	98	1	0.25629	0
H3BRT8	Dual-specificity protein kinase CLK3 (Fragment)	CLK3	S	117	9	1	1.1294	0
Q96L91	E1A-binding protein p400 (EC 3.6.4.-) (CAG repeat protein 32) (Domino homolog) (hDomino) (Trinucleotide repeat-containing gene 12 protein) (p400 kDa SWI2/SNF2-related protein)	EP400	S	3159	736	1	0.4105	0
C9J0A5	E3 ubiquitin protein ligase (EC 2.3.2.27) (Fragment)	RNF20	S	145	138	1	1.4085	0
H3BS86	E3 ubiquitin-protein ligase CHIP (Fragment)	STUB1	S	213	19	1	0.83436	0
Q8TDB6	E3 ubiquitin-protein ligase DTX3L (EC 2.3.2.27) (B-lymphoma- and BAL-associated protein) (Protein deltex-3-like) (RING-type E3 ubiquitin transferase DTX3L) (Rhysin-2) (Rhysin2)	DTX3L	S	740	9	1	0.39574	0
Q7Z6Z7	E3 ubiquitin-protein ligase HUWE1 (EC 2.3.2.26) (ARF-binding protein 1) (ARF-BP1) (HECT, UBA and WWE domain-containing protein 1) (HECT-type E3 ubiquitin transferase HUWE1) (Homologous to E6AP carboxyl terminus homologous protein 9) (HectH9) (Large structure of UREB1) (LASU1) (Mcl-1 ubiquitin ligase E3) (Mule) (Upstream regulatory element-binding protein 1) (URE-B1) (URE-binding protein 1)	HUWE1	S	4374	3760	1	0.99151	0
Q7Z6Z7	E3 ubiquitin-protein ligase HUWE1 (EC 2.3.2.26) (ARF-binding protein 1) (ARF-BP1) (HECT, UBA and WWE domain-containing protein 1) (HECT-type E3 ubiquitin transferase HUWE1) (Homologous to E6AP carboxyl terminus homologous protein 9) (HectH9) (Large structure of UREB1) (LASU1) (Mcl-1 ubiquitin ligase E3) (Mule) (Upstream regulatory element-binding protein 1) (URE-B1) (URE-binding protein 1)	HUWE1	S	4374	1903	1	0.84327	0
Q7Z6Z7	E3 ubiquitin-protein ligase HUWE1 (EC 2.3.2.26) (ARF-binding protein 1) (ARF-BP1) (HECT, UBA and WWE domain-containing protein 1) (HECT-type E3 ubiquitin transferase HUWE1) (Homologous to E6AP carboxyl terminus homologous protein 9) (HectH9) (Large structure of UREB1) (LASU1) (Mcl-1 ubiquitin ligase E3) (Mule) (Upstream regulatory element-binding protein 1) (URE-B1) (URE-binding protein 1)	HUWE1	S	4374	1907	1	0.82632	0
Q7Z6E9	E3 ubiquitin-protein ligase RBBP6 (EC 2.3.2.27) (Proliferation potential-related protein) (Protein P2P-R) (RING-type E3 ubiquitin transferase RBBP6) (Retinoblastoma-binding Q protein 1) (RBQ-1) (Retinoblastoma-binding protein 6) (p53-associated cellular protein of testis)	RBBP6	S	1792	861	1	0.95834	0
Q7Z6E9	E3 ubiquitin-protein ligase RBBP6 (EC 2.3.2.27) (Proliferation potential-related protein) (Protein P2P-R) (RING-type E3 ubiquitin transferase RBBP6) (Retinoblastoma-binding Q protein 1) (RBQ-1) (Retinoblastoma-binding protein 6) (p53-associated cellular protein of testis)	RBBP6	S	1792	1179	1	0.52311	0
Q96C19	EF-hand domain-containing protein D2 (Swiprosin-1)	EFHD2	S	240	76	1	0.85121	0
Q96C19	EF-hand domain-containing protein D2 (Swiprosin-1)	EFHD2	S	240	74	1	0.75006	0
E9PK06	Elongation factor 1-delta (Fragment)	EEF1D	S	139	114	1	0.3469	0
E9PK06	Elongation factor 1-delta (Fragment)	EEF1D	H	139	112	1	0.3422	0
Q99961	Endophilin-A2 (EEN fusion partner of MLL) (Endophilin-2) (Extra eleven-nineteen leukemia fusion gene protein) (EEN) (SH3 domain protein 2B) (SH3 domain-containing GRB2-like protein 1)	SH3GL1	S	368	288	1	0.43914	0
H3BTD6	Enhancer of mRNA-decapping protein 3 (Fragment)	EDC3	S	68	25	1	0.5577	0
H3BTD6	Enhancer of mRNA-decapping protein 3 (Fragment)	EDC3	S	68	18	1	0.53865	0
M0R2S2	Epidermal growth factor receptor substrate 15-like 1	EPS15L1	S	447	101	1	0.47588	0
A0A0C4DGT3	Epididymis secretory sperm binding protein (IQ motif and SEC7 domain-containing protein 1)	IQSEC1	S	814	390	1	0.73138	0
A0A075B730	Epiplakin	EPPK1	S	5063	2693	1	1.3538	0
A0A075B730	Epiplakin	EPPK1	S	5063	2695	1	1.2884	0
Q9H501	ESF1 homolog (ABT1-associated protein)	ESF1	S	851	153	1	0.40565	0
H0YH69	Ethanolamine kinase 1 (Ethanolamine kinase 1, isoform CRA_c)	ETNK1	T	345	20	1	0.75861	0
F8WAE5	Eukaryotic translation initiation factor 2A (eIF-2A)	EIF2A	S	580	501	1	0.6918	0
H3BPE4	Eukaryotic translation initiation factor 3 subunit C (Fragment)	EIF3C	S	148	39	1	0.87743	0
E7EX73	Eukaryotic translation initiation factor 4 gamma 1	EIF4G1	S	1436	1068	1	1.4753	0
E7EX73	Eukaryotic translation initiation factor 4 gamma 1	EIF4G1	S	1436	1024	1	0.43437	0
E7EX73	Eukaryotic translation initiation factor 4 gamma 1	EIF4G1	S	1436	1022	1	0.35477	0
A0A0U1RQK7	Eukaryotic translation initiation factor 4 gamma 3	EIF4G3	S	1774	684	1	0.43203	0
B1AKL4	Eukaryotic translation initiation factor 4E transporter	EIF4ENIF1	S	961	540	1	0.47639	0
B1AKL4	Eukaryotic translation initiation factor 4E transporter	EIF4ENIF1	S	961	927	1	0.38818	0
Q13541	Eukaryotic translation initiation factor 4E-binding protein 1 (4E-BP1) (eIF4E-binding protein 1) (Phosphorylated heat- and acid-stable protein regulated by insulin 1) (PHAS-I)	EIF4EBP1	S	118	65	1	0.50704	0
A0A087WUT6	Eukaryotic translation initiation factor 5B (Translation initiation factor IF-2)	EIF5B	S	1220	113	1	1.1929	0.41182
A0A087WUT6	Eukaryotic translation initiation factor 5B (Translation initiation factor IF-2)	EIF5B	S	1220	183	1	1.022	0
A0A087WUT6	Eukaryotic translation initiation factor 5B (Translation initiation factor IF-2)	EIF5B	S	1220	186	1	1.022	0
A0A087WUT6	Eukaryotic translation initiation factor 5B (Translation initiation factor IF-2)	EIF5B	S	1220	190	1	1.022	0
A0A087WUT6	Eukaryotic translation initiation factor 5B (Translation initiation factor IF-2)	EIF5B	S	1220	135	1	0.96586	0
A0A087WUT6	Eukaryotic translation initiation factor 5B (Translation initiation factor IF-2)	EIF5B	S	1220	137	1	0.96586	0
A0A087WUT6	Eukaryotic translation initiation factor 5B (Translation initiation factor IF-2)	EIF5B	Y	1220	134	1	0.91201	0
J3QRP6	Ezrin-radixin-moesin-binding phosphoprotein 50 (Na(+)/H(+) exchange regulatory cofactor NHE-RF1) (Regulatory cofactor of Na(+)/H(+) exchanger) (Sodium-hydrogen exchanger regulatory factor 1) (Solute carrier family 9 isoform A3 regulatory factor 1) (Fragment)	SLC9A3R1	S	215	161	1	0.84757	0
A0A087WTP3	Far upstream element-binding protein 2	KHSRP	S	711	184	1	0.85852	0
A0A087WTP3	Far upstream element-binding protein 2	KHSRP	S	711	480	1	0.57105	0
E9PPB8	Fatty acyl-CoA reductase 1	FAR1	T	139	136	1	0.43039	0
H0Y6M2	F-BAR and double SH3 domains protein 2 (Fragment)	FCHSD2	S	117	90	1	0.37747	0
Q0JRZ9	F-BAR domain only protein 2	FCHO2	S	810	403	1	0.75231	0
C9JXI1	Forkhead box protein J3 (Fragment)	FOXJ3	S	86	34	1	0.50846	0
P85037	Forkhead box protein K1 (Myocyte nuclear factor) (MNF)	FOXK1	S	733	441	1	2.731	0
P85037	Forkhead box protein K1 (Myocyte nuclear factor) (MNF)	FOXK1	S	733	101	1	0.3614	0
Q12778	Forkhead box protein O1 (Forkhead box protein O1A) (Forkhead in rhabdomyosarcoma)	FOXO1	S	655	287	1	0.89704	0
A0A075B6Q2	Formin-binding protein 1-like (Fragment)	FNBP1L	S	451	335	1	0.70312	0
Q8N3X1	Formin-binding protein 4 (Formin-binding protein 30)	FNBP4	S	1017	18	1	0.45367	0
P51116	Fragile X mental retardation syndrome-related protein 2	FXR2	S	673	601	1	0.79368	0
Q9UKJ3	G patch domain-containing protein 8	GPATCH8	S	1502	740	1	0.8373	0
Q9UKJ3	G patch domain-containing protein 8	GPATCH8	S	1502	1035	1	0.4051	0
Q9NYZ3	G2 and S phase-expressed protein 1 (GTSE-1) (Protein B99 homolog)	GTSE1	S	720	575	1	0.62207	0
Q9NYZ3	G2 and S phase-expressed protein 1 (GTSE-1) (Protein B99 homolog)	GTSE1	S	720	580	1	0.55361	0
Q9NYZ3	G2 and S phase-expressed protein 1 (GTSE-1) (Protein B99 homolog)	GTSE1	S	720	243	1	0.49399	0
D6RHI0	G2/mitotic-specific cyclin-B1 (Fragment)	CCNB1	S	244	69	1	0.32373	0
D6RHI0	G2/mitotic-specific cyclin-B1 (Fragment)	CCNB1	T	244	71	1	0.32373	0
Q8WWL7	G2/mitotic-specific cyclin-B3	CCNB3	S	1395	284	1	0.94855	0
Q8TEQ6	Gem-associated protein 5 (Gemin5)	GEMIN5	T	1508	872	1	1.1202	0
Q8TEQ6	Gem-associated protein 5 (Gemin5)	GEMIN5	S	1508	876	1	1.1202	0
Q8WUA4	General transcription factor 3C polypeptide 2 (TF3C-beta) (Transcription factor IIIC 110 kDa subunit) (TFIIIC 110 kDa subunit) (TFIIIC110) (Transcription factor IIIC subunit beta)	GTF3C2	S	911	167	1	0.52942	0
P78347	General transcription factor II-I (GTFII-I) (TFII-I) (Bruton tyrosine kinase-associated protein 135) (BAP-135) (BTK-associated protein 135) (SRF-Phox1-interacting protein) (SPIN) (Williams-Beuren syndrome chromosomal region 6 protein)	GTF2I	T	998	558	1	0.57772	0
Q86VQ1	Glucocorticoid-induced transcript 1 protein	GLCCI1	S	547	107	1	0.76406	0
Q86VQ1	Glucocorticoid-induced transcript 1 protein	GLCCI1	T	547	110	1	0.76406	0
Q06210	Glutamine--fructose-6-phosphate aminotransferase [isomerizing] 1 (EC 2.6.1.16) (D-fructose-6-phosphate amidotransferase 1) (Glutamine:fructose-6-phosphate amidotransferase 1) (GFAT 1) (GFAT1) (Hexosephosphate aminotransferase 1)	GFPT1	S	699	261	1	0.82625	0
V9GYZ6	Glutamyl-tRNA synthetase (EC 6.1.1.17) (Fragment)	EPRS1	S	968	893	1	0.67663	0
E7EVX2	Golgin subfamily A member 4 (Fragment)	GOLGA4	S	445	93	1	0.75022	0
Q92538	Golgi-specific brefeldin A-resistance guanine nucleotide exchange factor 1 (BFA-resistant GEF 1)	GBF1	S	1859	1773	1	1.0686	0
Q92538	Golgi-specific brefeldin A-resistance guanine nucleotide exchange factor 1 (BFA-resistant GEF 1)	GBF1	S	1859	1784	1	0.49628	0
Q92538	Golgi-specific brefeldin A-resistance guanine nucleotide exchange factor 1 (BFA-resistant GEF 1)	GBF1	S	1859	1789	1	0.45597	0
Q92917	G-patch domain and KOW motifs-containing protein (G-patch domain-containing protein 5) (Protein MOS2 homolog) (Protein T54)	GPKOW	S	476	42	1	1.2394	0
Q96S52	GPI transamidase component PIG-S (Phosphatidylinositol-glycan biosynthesis class S protein)	PIGS	S	555	232	1	0.72787	0
Q9HCN4	GPN-loop GTPase 1 (EC 3.6.5.-) (MBD2-interacting protein) (MBDin) (RNAPII-associated protein 4) (XPA-binding protein 1)	GPN1	S	374	338	1	0.98693	0
E7ESB6	GRB10-interacting GYF protein 2 (Fragment)	GIGYF2	T	836	376	1	1.0468	0
E7ESB6	GRB10-interacting GYF protein 2 (Fragment)	GIGYF2	S	836	160	1	0.34136	0
V9GYM8	Guanine nucleotide exchange factor H1 (Rho guanine nucleotide exchange factor 2)	ARHGEF2	S	1031	219	1	0.56576	0.12019
V9GYM8	Guanine nucleotide exchange factor H1 (Rho guanine nucleotide exchange factor 2)	ARHGEF2	S	1031	690	1	1.1527	0
V9GYM8	Guanine nucleotide exchange factor H1 (Rho guanine nucleotide exchange factor 2)	ARHGEF2	S	1031	741	1	0.98984	0
V9GYM8	Guanine nucleotide exchange factor H1 (Rho guanine nucleotide exchange factor 2)	ARHGEF2	S	1031	931	1	0.56424	0
V9GYM8	Guanine nucleotide exchange factor H1 (Rho guanine nucleotide exchange factor 2)	ARHGEF2	S	1031	977	1	0.54505	0
O60832	H/ACA ribonucleoprotein complex subunit DKC1 (EC 5.4.99.-) (CBF5 homolog) (Dyskerin) (Nopp140-associated protein of 57 kDa) (Nucleolar protein NAP57) (Nucleolar protein family A member 4) (snoRNP protein DKC1)	DKC1	S	514	451	1	0.79234	0
O60832	H/ACA ribonucleoprotein complex subunit DKC1 (EC 5.4.99.-) (CBF5 homolog) (Dyskerin) (Nopp140-associated protein of 57 kDa) (Nucleolar protein NAP57) (Nucleolar protein family A member 4) (snoRNP protein DKC1)	DKC1	S	514	453	1	0.79234	0
O60832	H/ACA ribonucleoprotein complex subunit DKC1 (EC 5.4.99.-) (CBF5 homolog) (Dyskerin) (Nopp140-associated protein of 57 kDa) (Nucleolar protein NAP57) (Nucleolar protein family A member 4) (snoRNP protein DKC1)	DKC1	S	514	455	1	0.79234	0
A0A0A6YYC7	HCG2042749, isoform CRA_d (Protein ZFP91-CNTF)	ZFP91-CNTF	S	529	83	1	0.47153	0
H3BQZ7	HCG2044799 (HNRNPUL2-BSCL2 readthrough (NMD candidate))	HNRNPUL2-BSCL2	S	746	161	1	7.675	0
Q5TBM3	Heat shock protein 105 kDa (Fragment)	HSPH1	S	115	73	1	0.70431	0
P07900	Heat shock protein HSP 90-alpha (EC 3.6.4.10) (Heat shock 86 kDa) (HSP 86) (HSP86) (Lipopolysaccharide-associated protein 2) (LAP-2) (LPS-associated protein 2) (Renal carcinoma antigen NY-REN-38)	HSP90AA1	S	732	263	1	7.2655	0
P08238	Heat shock protein HSP 90-beta (HSP 90) (Heat shock 84 kDa) (HSP 84) (HSP84)	HSP90AB1	S	724	255	1	2.0773	0.18227
P08238	Heat shock protein HSP 90-beta (HSP 90) (Heat shock 84 kDa) (HSP 84) (HSP84)	HSP90AB1	S	724	226	1	6.3487	0
A0A1B0GVY1	HECT-type E3 ubiquitin transferase (EC 2.3.2.26)	NEDD4L	S	1254	725	1	0.80226	0
Q15477	Helicase SKI2W (Ski2) (EC 3.6.4.-) (Helicase-like protein) (HLP)	SKIV2L	S	1246	256	1	0.72423	0
F8W6I7	Helix-destabilizing protein (Heterogeneous nuclear ribonucleoprotein A1) (Heterogeneous nuclear ribonucleoprotein A1, N-terminally processed) (hnRNP core protein A1)	HNRNPA1	S	307	6	1	0.85015	0
P08581	Hepatocyte growth factor receptor (HGF receptor) (EC 2.7.10.1) (HGF/SF receptor) (Proto-oncogene c-Met) (Scatter factor receptor) (SF receptor) (Tyrosine-protein kinase Met)	MET	S	1390	1254	1	0.96871	0
P08581	Hepatocyte growth factor receptor (HGF receptor) (EC 2.7.10.1) (HGF/SF receptor) (Proto-oncogene c-Met) (Scatter factor receptor) (SF receptor) (Tyrosine-protein kinase Met)	MET	T	1390	1257	1	0.96871	0
P08581	Hepatocyte growth factor receptor (HGF receptor) (EC 2.7.10.1) (HGF/SF receptor) (Proto-oncogene c-Met) (Scatter factor receptor) (SF receptor) (Tyrosine-protein kinase Met)	MET	T	1390	1262	1	0.96871	0
U3KQS6	Hepatocyte nuclear factor 1-alpha (Transcription factor 1, hepatic LF-B1, hepatic nuclear factor (HNF1), albumin proximal factor, isoform CRA_b)	HNF1A	S	542	247	1	0.63546	0
P51858	Hepatoma-derived growth factor (HDGF) (High mobility group protein 1-like 2) (HMG-1L2)	HDGF	S	240	132	1	1.0274	0
P51858	Hepatoma-derived growth factor (HDGF) (High mobility group protein 1-like 2) (HMG-1L2)	HDGF	S	240	133	1	0.9758	0
P51858	Hepatoma-derived growth factor (HDGF) (High mobility group protein 1-like 2) (HMG-1L2)	HDGF	S	240	165	1	0.78704	0
E5RGH4	Heterogeneous nuclear ribonucleoprotein H (Fragment)	HNRNPH1	S	100	27	1	0.57911	0
Q5T6W2	Heterogeneous nuclear ribonucleoprotein K (Fragment)	HNRNPK	S	379	260	1	0.38128	0
P22626	Heterogeneous nuclear ribonucleoproteins A2/B1 (hnRNP A2/B1)	HNRNPA2B1	S	353	259	1	0.36702	0
H0YNS8	High mobility group protein 20A (Fragment)	HMG20A	S	156	105	1	0.29086	0
P17096	High mobility group protein HMG-I/HMG-Y (HMG-I(Y)) (High mobility group AT-hook protein 1) (High mobility group protein A1) (High mobility group protein R)	HMGA1	S	107	44	1	1.9677	0
P17096	High mobility group protein HMG-I/HMG-Y (HMG-I(Y)) (High mobility group AT-hook protein 1) (High mobility group protein A1) (High mobility group protein R)	HMGA1	T	107	53	1	0.88052	0
P17096	High mobility group protein HMG-I/HMG-Y (HMG-I(Y)) (High mobility group AT-hook protein 1) (High mobility group protein A1) (High mobility group protein R)	HMGA1	S	107	99	1	0.33693	0
P17096	High mobility group protein HMG-I/HMG-Y (HMG-I(Y)) (High mobility group AT-hook protein 1) (High mobility group protein A1) (High mobility group protein R)	HMGA1	S	107	103	1	0.33693	0
P17096	High mobility group protein HMG-I/HMG-Y (HMG-I(Y)) (High mobility group AT-hook protein 1) (High mobility group protein A1) (High mobility group protein R)	HMGA1	S	107	102	1	0.33693	0
Q9BW71	HIRA-interacting protein 3	HIRIP3	S	556	223	1	0.8223	0
Q9BW71	HIRA-interacting protein 3	HIRIP3	S	556	227	1	0.74745	0
O95251	Histone acetyltransferase KAT7 (EC 2.3.1.48) (Histone acetyltransferase binding to ORC1) (Lysine acetyltransferase 7) (MOZ, YBF2/SAS3, SAS2 and TIP60 protein 2) (MYST-2)	KAT7	T	611	88	1	0.5106	0
Q13547	Histone deacetylase 1 (HD1) (EC 3.5.1.98)	HDAC1	S	482	393	1	1.1022	0
Q13547	Histone deacetylase 1 (HD1) (EC 3.5.1.98)	HDAC1	S	482	421	1	1.094	0
Q13547	Histone deacetylase 1 (HD1) (EC 3.5.1.98)	HDAC1	S	482	423	1	1.094	0
Q92769	Histone deacetylase 2 (HD2) (EC 3.5.1.98)	HDAC2	S	488	394	1	1.1577	0
P16401	Histone H1.5 (Histone H1a) (Histone H1b) (Histone H1s-3)	H1-5	S	226	18	1	0.686	0
Q9UMN6	Histone-lysine N-methyltransferase 2B (Lysine N-methyltransferase 2B) (EC 2.1.1.364) (Myeloid/lymphoid or mixed-lineage leukemia protein 4) (Trithorax homolog 2) (WW domain-binding protein 7) (WBP-7)	KMT2B	S	2715	861	1	0.77542	0
C9JG86	Histone-lysine N-methyltransferase SETD2 (Fragment)	SETD2	S	1340	580	1	0.24205	0
E9PRF4	Histone-lysine N-methyltransferase SETDB1 (Fragment)	SETDB1	S	1259	1066	1	0.64377	0
O43719	HIV Tat-specific factor 1 (Tat-SF1)	HTATSF1	S	755	642	1	0.94138	0
Q96JB3	Hypermethylated in cancer 2 protein (Hic-2) (HIC1-related gene on chromosome 22 protein) (Hic-3) (Zinc finger and BTB domain-containing protein 30)	HIC2	S	615	197	1	1.2705	0
Q96JB3	Hypermethylated in cancer 2 protein (Hic-2) (HIC1-related gene on chromosome 22 protein) (Hic-3) (Zinc finger and BTB domain-containing protein 30)	HIC2	S	615	348	1	1.11	0
Q8IZD2	Inactive histone-lysine N-methyltransferase 2E (Inactive lysine N-methyltransferase 2E) (Myeloid/lymphoid or mixed-lineage leukemia protein 5)	KMT2E	S	1858	812	1	0.70629	0
Q8IZD2	Inactive histone-lysine N-methyltransferase 2E (Inactive lysine N-methyltransferase 2E) (Myeloid/lymphoid or mixed-lineage leukemia protein 5)	KMT2E	S	1858	814	1	0.70629	0
Q9NQS7	Inner centromere protein	INCENP	S	918	263	1	0.43793	0
H0Y9S9	Inositol hexakisphosphate and diphosphoinositol-pentakisphosphate kinase (EC 2.7.4.21) (EC 2.7.4.24) (Fragment)	PPIP5K2	S	398	119	1	1.0099	0
F8W930	Insulin-like growth factor 2 mRNA-binding protein 2	IGF2BP2	S	605	170	1	1.0425	0
F8W930	Insulin-like growth factor 2 mRNA-binding protein 2	IGF2BP2	S	605	168	1	0.9984	0
Q8N201	Integrator complex subunit 1 (Int1)	INTS1	S	2190	1925	1	0.77212	0
Q7Z5L9	Interferon regulatory factor 2-binding protein 2 (IRF-2-binding protein 2) (IRF-2BP2)	IRF2BP2	S	587	71	1	1.1694	0
Q7Z5L9	Interferon regulatory factor 2-binding protein 2 (IRF-2-binding protein 2) (IRF-2BP2)	IRF2BP2	S	587	175	1	0.60256	0
G5E9Q4	Interferon-inducible double-stranded RNA-dependent protein kinase activator A (Protein kinase, interferon-inducible double stranded RNA dependent activator, isoform CRA_d)	PRKRA	S	105	18	1	0.74344	0
Q9P266	Junctional protein associated with coronary artery disease (JCAD)	JCAD	S	1359	1044	1	0.55122	0
Q9P266	Junctional protein associated with coronary artery disease (JCAD)	JCAD	S	1359	757	1	0.26986	0
F8VZY9	Keratin, type I cytoskeletal 18	KRT18	S	391	18	1	0.279	0
Q07666	KH domain-containing, RNA-binding, signal transduction-associated protein 1 (GAP-associated tyrosine phosphoprotein p62) (Src-associated in mitosis 68 kDa protein) (Sam68) (p21 Ras GTPase-activating protein-associated p62) (p68)	KHDRBS1	S	443	18	1	0.59079	0
H0YG16	Kinesin light chain 1 (Fragment)	KLC1	S	268	155	1	0.76743	0
H0YG16	Kinesin light chain 1 (Fragment)	KLC1	S	268	230	1	0.39356	0
H0YG16	Kinesin light chain 1 (Fragment)	KLC1	S	268	231	1	0.3649	0
Q9NSK0	Kinesin light chain 4 (KLC 4) (Kinesin-like protein 8)	KLC4	S	619	590	1	0.47477	0
Q9NSK0	Kinesin light chain 4 (KLC 4) (Kinesin-like protein 8)	KLC4	S	619	460	1	0.47133	0
P33176	Kinesin-1 heavy chain (Conventional kinesin heavy chain) (Ubiquitous kinesin heavy chain) (UKHC)	KIF5B	T	963	935	1	0.32271	0
O43896	Kinesin-like protein KIF1C	KIF1C	S	1103	674	1	0.78742	0
O43896	Kinesin-like protein KIF1C	KIF1C	S	1103	676	1	0.78742	0
Q5T7B8	Kinesin-like protein KIF24	KIF24	S	1368	347	1	0.71238	0
H0YN41	Kinetochore scaffold 1	KNL1	S	80	32	1	0.58948	0
C9JCF5	Lactotransferrin (Fragment)	LTF	T	182	152	1	0.42256	0
E9PDI4	Ladinin-1 (Lad-1)	LAD1	S	531	52	1	0.86883	0
G5E972	Lamina-associated polypeptide 2, isoforms beta/gamma (Thymopoietin, isoform CRA_d)	TMPO	S	414	66	1	1.1889	0
G5E972	Lamina-associated polypeptide 2, isoforms beta/gamma (Thymopoietin, isoform CRA_d)	TMPO	S	414	67	1	1.1889	0
G5E972	Lamina-associated polypeptide 2, isoforms beta/gamma (Thymopoietin, isoform CRA_d)	TMPO	T	414	74	1	1.1159	0
P20700	Lamin-B1	LMNB1	S	586	391	1	0.34876	0
Q6PKG0	La-related protein 1 (La ribonucleoprotein domain family member 1)	LARP1	S	1096	824	1	0.81499	0
Q6PKG0	La-related protein 1 (La ribonucleoprotein domain family member 1)	LARP1	S	1096	774	1	0.57623	0
Q71RC2	La-related protein 4 (La ribonucleoprotein domain family member 4)	LARP4	S	724	722	1	0.54513	0
A0A087X183	La-related protein 4B (Fragment)	LARP4B	S	153	14	1	0.80975	0
A0A087X183	La-related protein 4B (Fragment)	LARP4B	S	153	16	1	0.72897	0
Q4G0J3	La-related protein 7 (La ribonucleoprotein domain family member 7) (hLARP7) (P-TEFb-interaction protein for 7SK stability) (PIP7S)	LARP7	S	582	258	1	0.78205	0.12334
Q4G0J3	La-related protein 7 (La ribonucleoprotein domain family member 7) (hLARP7) (P-TEFb-interaction protein for 7SK stability) (PIP7S)	LARP7	S	582	261	1	0.65081	0.12334
P46379	Large proline-rich protein BAG6 (BAG family molecular chaperone regulator 6) (BCL2-associated athanogene 6) (BAG-6) (HLA-B-associated transcript 3) (Protein G3) (Protein Scythe)	BAG6	S	1132	964	1	1.5201	0
P46379	Large proline-rich protein BAG6 (BAG family molecular chaperone regulator 6) (BCL2-associated athanogene 6) (BAG-6) (HLA-B-associated transcript 3) (Protein G3) (Protein Scythe)	BAG6	T	1132	1080	1	1.3137	0
F8WDB4	Leucine-rich repeat and WD repeat-containing protein 1 (Fragment)	LRWD1	S	154	99	1	1.31	0
F8WDB4	Leucine-rich repeat and WD repeat-containing protein 1 (Fragment)	LRWD1	S	154	91	1	0.55528	0
C9J9W2	LIM and SH3 domain protein 1 (Fragment)	LASP1	T	166	68	1	0.54783	0
Q9UHB6	LIM domain and actin-binding protein 1 (Epithelial protein lost in neoplasm)	LIMA1	S	759	365	1	0.95704	0
Q9UHB6	LIM domain and actin-binding protein 1 (Epithelial protein lost in neoplasm)	LIMA1	S	759	362	1	0.86361	0
Q9UHB6	LIM domain and actin-binding protein 1 (Epithelial protein lost in neoplasm)	LIMA1	S	759	132	1	0.75072	0
E9PMS6	LIM domain only protein 7	LMO7	S	1275	267	1	0.92636	0
E9PMS6	LIM domain only protein 7	LMO7	S	1275	1083	1	0.87712	0
E9PMS6	LIM domain only protein 7	LMO7	S	1275	251	1	0.85668	0
E9PMS6	LIM domain only protein 7	LMO7	S	1275	274	1	0.83563	0
E9PMS6	LIM domain only protein 7	LMO7	S	1275	1102	1	0.82389	0
E9PMS6	LIM domain only protein 7	LMO7	T	1275	1017	1	0.48498	0
Q96IF1	LIM domain-containing protein ajuba	AJUBA	S	538	263	1	0.68468	0
Q96IF1	LIM domain-containing protein ajuba	AJUBA	S	538	119	1	0.60269	0
Q96IF1	LIM domain-containing protein ajuba	AJUBA	S	538	137	1	0.53782	0
G8JLP4	Limkain-b1 (Meiosis regulator and mRNA stability factor 1)	MARF1	S	1577	928	1	0.52753	0
S4R3V8	Lipolysis-stimulated lipoprotein receptor	LSR	Y	601	487	1	0.82864	0
A0A2R8Y7R9	Liprin-alpha-1 (Fragment)	PPFIA1	H	1224	756	1	0.81961	0
P05455	Lupus La protein (La autoantigen) (La ribonucleoprotein) (Sjoegren syndrome type B antigen) (SS-B)	SSB	S	408	366	1	1.3139	0
P05455	Lupus La protein (La autoantigen) (La ribonucleoprotein) (Sjoegren syndrome type B antigen) (SS-B)	SSB	H	408	373	1	0.98823	0
H3BNU8	Lysine-rich nucleolar protein 1	KNOP1	S	137	132	1	0.86958	0
I3VM54	Lysine-specific demethylase 2A (N-terminus deleted lysine-specific demethylase 2A)	KDM2A	S	1145	11	1	1.1558	0
I3VM54	Lysine-specific demethylase 2A (N-terminus deleted lysine-specific demethylase 2A)	KDM2A	T	1145	533	1	0.48205	0
I3VM54	Lysine-specific demethylase 2A (N-terminus deleted lysine-specific demethylase 2A)	KDM2A	S	1145	541	1	0.48205	0
Q6GPG7	Lysophosphatidic acid receptor 1 (Lysophosphatidic acid receptor Edg-2)	LPAR1	S	346	225	1	0.35355	0
P49006	MARCKS-related protein (MARCKS-like protein 1) (Macrophage myristoylated alanine-rich C kinase substrate) (Mac-MARCKS) (MacMARCKS)	MARCKSL1	S	195	22	1	0.67724	0
P49006	MARCKS-related protein (MARCKS-like protein 1) (Macrophage myristoylated alanine-rich C kinase substrate) (Mac-MARCKS) (MacMARCKS)	MARCKSL1	S	195	104	1	0.41533	0
Q14680	Maternal embryonic leucine zipper kinase (hMELK) (EC 2.7.11.1) (Protein kinase Eg3) (pEg3 kinase) (Protein kinase PK38) (hPK38) (Tyrosine-protein kinase MELK) (EC 2.7.10.2)	MELK	S	651	529	1	0.37324	0
D6R991	Matrin-3 (Fragment)	MATR3	S	433	195	1	1.3391	0
D6R991	Matrin-3 (Fragment)	MATR3	S	433	188	1	1.0413	0
Q15648	Mediator of RNA polymerase II transcription subunit 1 (Activator-recruited cofactor 205 kDa component) (ARC205)	MED1	T	1581	1051	1	0.37858	0
Q9Y5V3	Melanoma-associated antigen D1 (MAGE tumor antigen CCF) (MAGE-D1 antigen) (Neurotrophin receptor-interacting MAGE homolog)	MAGED1	S	778	451	1	0.91881	0
Q9Y5V3	Melanoma-associated antigen D1 (MAGE tumor antigen CCF) (MAGE-D1 antigen) (Neurotrophin receptor-interacting MAGE homolog)	MAGED1	S	778	454	1	0.91881	0
Q9Y5V3	Melanoma-associated antigen D1 (MAGE tumor antigen CCF) (MAGE-D1 antigen) (Neurotrophin receptor-interacting MAGE homolog)	MAGED1	S	778	457	1	0.91881	0
O00264	Membrane-associated progesterone receptor component 1 (mPR) (Dap1) (IZA)	PGRMC1	S	195	57	1	1.1071	0
Q14831	Metabotropic glutamate receptor 7 (mGluR7)	GRM7	T	915	890	1	0.41131	0
O94776	Metastasis-associated protein MTA2 (Metastasis-associated 1-like 1) (MTA1-L1 protein) (p53 target protein in deacetylase complex)	MTA2	S	668	435	1	0.78624	0
Q8N3F8	MICAL-like protein 1 (Molecule interacting with Rab13) (MIRab13)	MICALL1	T	863	467	1	0.63054	0
Q8N3F8	MICAL-like protein 1 (Molecule interacting with Rab13) (MIRab13)	MICALL1	S	863	486	1	0.42503	0
P55081	Microfibrillar-associated protein 1 (Spliceosome B complex protein MFAP1)	MFAP1	S	439	52	1	1.2117	0
P55081	Microfibrillar-associated protein 1 (Spliceosome B complex protein MFAP1)	MFAP1	S	439	53	1	1.2117	0
P55081	Microfibrillar-associated protein 1 (Spliceosome B complex protein MFAP1)	MFAP1	S	439	132	1	0.70254	0
P55081	Microfibrillar-associated protein 1 (Spliceosome B complex protein MFAP1)	MFAP1	S	439	133	1	0.70254	0
Q8WYQ5	Microprocessor complex subunit DGCR8 (DiGeorge syndrome critical region 8)	DGCR8	S	773	377	1	1.4038	0
Q8WYQ5	Microprocessor complex subunit DGCR8 (DiGeorge syndrome critical region 8)	DGCR8	S	773	92	1	0.59775	0
H0Y390	Microtubule-actin cross-linking factor 1, isoforms 1/2/3/5 (Fragment)	MACF1	S	4434	1567	1	0.8053	0
E7EVA0	Microtubule-associated protein	MAP4	S	2297	297	1	0.97834	0
E7EVA0	Microtubule-associated protein	MAP4	S	2297	653	1	0.57874	0
E7EVA0	Microtubule-associated protein	MAP4	S	2297	2218	1	0.38478	0
E9PGC8	Microtubule-associated protein 1A	MAP1A	S	3041	2260	1	0.94924	0
E9PGC8	Microtubule-associated protein 1A	MAP1A	S	3041	2257	1	0.9213	0
E9PGC8	Microtubule-associated protein 1A	MAP1A	S	3041	2344	1	0.89347	0
E9PGC8	Microtubule-associated protein 1A	MAP1A	S	3041	2056	1	0.89185	0
E9PGC8	Microtubule-associated protein 1A	MAP1A	S	3041	2256	1	0.69238	0
P46821	Microtubule-associated protein 1B (MAP-1B) [Cleaved into: MAP1B heavy chain; MAP1 light chain LC1]	MAP1B	S	2468	1252	1	1.1812	0
P46821	Microtubule-associated protein 1B (MAP-1B) [Cleaved into: MAP1B heavy chain; MAP1 light chain LC1]	MAP1B	S	2468	1260	1	1.0265	0
P46821	Microtubule-associated protein 1B (MAP-1B) [Cleaved into: MAP1B heavy chain; MAP1 light chain LC1]	MAP1B	S	2468	1782	1	0.93273	0
P46821	Microtubule-associated protein 1B (MAP-1B) [Cleaved into: MAP1B heavy chain; MAP1 light chain LC1]	MAP1B	S	2468	614	1	0.83727	0
P46821	Microtubule-associated protein 1B (MAP-1B) [Cleaved into: MAP1B heavy chain; MAP1 light chain LC1]	MAP1B	S	2468	2209	1	0.83438	0
P46821	Microtubule-associated protein 1B (MAP-1B) [Cleaved into: MAP1B heavy chain; MAP1 light chain LC1]	MAP1B	S	2468	2211	1	0.83438	0
P46821	Microtubule-associated protein 1B (MAP-1B) [Cleaved into: MAP1B heavy chain; MAP1 light chain LC1]	MAP1B	S	2468	1917	1	0.80823	0
P46821	Microtubule-associated protein 1B (MAP-1B) [Cleaved into: MAP1B heavy chain; MAP1 light chain LC1]	MAP1B	S	2468	1965	1	0.76814	0
P46821	Microtubule-associated protein 1B (MAP-1B) [Cleaved into: MAP1B heavy chain; MAP1 light chain LC1]	MAP1B	S	2468	1265	1	0.76373	0
P46821	Microtubule-associated protein 1B (MAP-1B) [Cleaved into: MAP1B heavy chain; MAP1 light chain LC1]	MAP1B	S	2468	1779	1	0.75582	0
P46821	Microtubule-associated protein 1B (MAP-1B) [Cleaved into: MAP1B heavy chain; MAP1 light chain LC1]	MAP1B	S	2468	1915	1	0.75098	0
P46821	Microtubule-associated protein 1B (MAP-1B) [Cleaved into: MAP1B heavy chain; MAP1 light chain LC1]	MAP1B	S	2468	1427	1	0.67927	0
P46821	Microtubule-associated protein 1B (MAP-1B) [Cleaved into: MAP1B heavy chain; MAP1 light chain LC1]	MAP1B	T	2468	1788	1	0.54926	0
P46821	Microtubule-associated protein 1B (MAP-1B) [Cleaved into: MAP1B heavy chain; MAP1 light chain LC1]	MAP1B	S	2468	1785	1	0.54853	0
Q66K74	Microtubule-associated protein 1S (MAP-1S) (BPY2-interacting protein 1) (Microtubule-associated protein 8)	MAP1S	S	1059	657	1	0.32696	0
Q66K74	Microtubule-associated protein 1S (MAP-1S) (BPY2-interacting protein 1) (Microtubule-associated protein 8) (Variable charge Y chromosome 2-interacting protein 1) (VCY2-interacting protein 1) (VCY2IP-1) [Cleaved into: MAP1S heavy chain; MAP1S light chain]	MAP1S	S	1059	729	1	0.95417	0
Q66K74	Microtubule-associated protein 1S (MAP-1S) (BPY2-interacting protein 1) (Microtubule-associated protein 8) (Variable charge Y chromosome 2-interacting protein 1) (VCY2-interacting protein 1) (VCY2IP-1) [Cleaved into: MAP1S heavy chain; MAP1S light chain]	MAP1S	S	1059	759	1	0.58293	0
Q9BTE3	Mini-chromosome maintenance complex-binding protein (MCM-BP) (MCM-binding protein)	MCMBP	S	642	154	1	0.57935	0
G5EA54	Mirror-image polydactyly 1, isoform CRA_b (Mirror-image polydactyly gene 1 protein)	MIPOL1	Y	411	140	1	1.1024	0
Q7Z434	Mitochondrial antiviral-signaling protein (MAVS) (CARD adapter inducing interferon beta) (Cardif) (Interferon beta promoter stimulator protein 1) (IPS-1) (Putative NF-kappa-B-activating protein 031N) (Virus-induced-signaling adapter) (VISA)	MAVS	S	540	222	1	0.35548	0
E9PNJ0	Mitochondrial fission regulator 1-like (Fragment)	MTFR1L	S	13	6	1	0.39037	0
P28482	Mitogen-activated protein kinase 1 (MAP kinase 1) (MAPK 1) (EC 2.7.11.24) (ERT1) (Extracellular signal-regulated kinase 2) (ERK-2) (MAP kinase isoform p42) (p42-MAPK) (Mitogen-activated protein kinase 2) (MAP kinase 2) (MAPK 2)	MAPK1	Y	360	187	1	1.1754	0
P28482	Mitogen-activated protein kinase 1 (MAP kinase 1) (MAPK 1) (EC 2.7.11.24) (ERT1) (Extracellular signal-regulated kinase 2) (ERK-2) (MAP kinase isoform p42) (p42-MAPK) (Mitogen-activated protein kinase 2) (MAP kinase 2) (MAPK 2)	MAPK1	T	360	185	1	1.0022	0
Q9UG54	Mitogen-activated protein kinase kinase kinase (EC 2.7.11.25)	MAP3K7	S	260	93	1	0.94115	0
H7C1L3	Mitotic deacetylase-associated SANT domain protein (Fragment)	MIDEAS	S	445	283	1	0.75676	0
Q99549	M-phase phosphoprotein 8 (Two hybrid-associated protein 3 with RanBPM) (Twa3)	MPHOSPH8	S	860	51	1	0.84825	0
Q9H4Z3	mRNA (2'-O-methyladenosine-N(6)-)-methyltransferase (EC 2.1.1.62) (Cap-specific adenosine methyltransferase) (CAPAM) (hCAPAM) (Phosphorylated CTD-interacting factor 1) (hPCIF1) (Protein phosphatase 1 regulatory subunit 121)	PCIF1	S	704	30	1	1.9005	0
Q96T58	Msx2-interacting protein (SMART/HDAC1-associated repressor protein) (SPEN homolog)	SPEN	S	3664	1287	1	0.6035	0
I3L1L3	Myb-binding protein 1A (Fragment)	MYBBP1A	S	1252	1187	1	0.62223	0
I3L1L3	Myb-binding protein 1A (Fragment)	MYBBP1A	S	1252	1083	1	0.53015	0
Q6V3B1	Myc-associated factor X (Protein max)	MAX	S	94	2	1	0.75763	0
A0A087WWC8	Myelin expression factor 2	MYEF2	S	126	17	1	1.1298	0
Q15773	Myeloid leukemia factor 2 (Myelodysplasia-myeloid leukemia factor 2)	MLF2	S	248	238	1	0.61418	0
P29966	Myristoylated alanine-rich C-kinase substrate (MARCKS) (Protein kinase C substrate, 80 kDa protein, light chain) (80K-L protein) (PKCSL)	MARCKS	S	332	118	1	2.0963	0
P29966	Myristoylated alanine-rich C-kinase substrate (MARCKS) (Protein kinase C substrate, 80 kDa protein, light chain) (80K-L protein) (PKCSL)	MARCKS	S	332	101	1	1.6098	0
P29966	Myristoylated alanine-rich C-kinase substrate (MARCKS) (Protein kinase C substrate, 80 kDa protein, light chain) (80K-L protein) (PKCSL)	MARCKS	S	332	46	1	0.90825	0
P29966	Myristoylated alanine-rich C-kinase substrate (MARCKS) (Protein kinase C substrate, 80 kDa protein, light chain) (80K-L protein) (PKCSL)	MARCKS	T	332	143	1	0.74304	0
P29966	Myristoylated alanine-rich C-kinase substrate (MARCKS) (Protein kinase C substrate, 80 kDa protein, light chain) (80K-L protein) (PKCSL)	MARCKS	S	332	145	1	0.74304	0
P29966	Myristoylated alanine-rich C-kinase substrate (MARCKS) (Protein kinase C substrate, 80 kDa protein, light chain) (80K-L protein) (PKCSL)	MARCKS	S	332	147	1	0.72892	0
P29966	Myristoylated alanine-rich C-kinase substrate (MARCKS) (Protein kinase C substrate, 80 kDa protein, light chain) (80K-L protein) (PKCSL)	MARCKS	T	332	150	1	0.53071	0
P29966	Myristoylated alanine-rich C-kinase substrate (MARCKS) (Protein kinase C substrate, 80 kDa protein, light chain) (80K-L protein) (PKCSL)	MARCKS	S	332	170	1	0.33302	0
Q14CX7	N-alpha-acetyltransferase 25, NatB auxiliary subunit (Mitochondrial distribution and morphology protein 20) (N-terminal acetyltransferase B complex subunit MDM20) (NatB complex subunit MDM20) (N-terminal acetyltransferase B complex subunit NAA25) (p120)	NAA25	S	972	721	1	0.65124	0
F5H7V1	Nardilysin	NRDC	S	949	94	1	1.909	0
P48681	Nestin	NES	S	1621	746	1	1.9608	0
P48681	Nestin	NES	S	1621	680	1	1.3006	0
P48681	Nestin	NES	S	1621	702	1	0.97714	0
P48681	Nestin	NES	T	1621	338	1	0.93727	0
P48681	Nestin	NES	S	1621	768	1	0.87742	0
P48681	Nestin	NES	T	1621	315	1	0.60136	0
P48681	Nestin	NES	S	1621	320	1	0.60136	0
Q09666	Neuroblast differentiation-associated protein AHNAK (Desmoyokin)	AHNAK	S	5890	3426	1	0.95615	0
Q09666	Neuroblast differentiation-associated protein AHNAK (Desmoyokin)	AHNAK	S	5890	135	1	0.89749	0
Q09666	Neuroblast differentiation-associated protein AHNAK (Desmoyokin)	AHNAK	S	5890	93	1	0.821	0
Q09666	Neuroblast differentiation-associated protein AHNAK (Desmoyokin)	AHNAK	S	5890	5731	1	0.81925	0
Q09666	Neuroblast differentiation-associated protein AHNAK (Desmoyokin)	AHNAK	H	5890	2394	1	0.78881	0
Q09666	Neuroblast differentiation-associated protein AHNAK (Desmoyokin)	AHNAK	S	5890	5448	1	0.76883	0
Q09666	Neuroblast differentiation-associated protein AHNAK (Desmoyokin)	AHNAK	S	5890	5110	1	0.7255	0
Q09666	Neuroblast differentiation-associated protein AHNAK (Desmoyokin)	AHNAK	S	5890	177	1	0.67507	0
Q09666	Neuroblast differentiation-associated protein AHNAK (Desmoyokin)	AHNAK	S	5890	210	1	0.58048	0
Q09666	Neuroblast differentiation-associated protein AHNAK (Desmoyokin)	AHNAK	S	5890	216	1	0.52479	0
A0A0A0MTL4	Neuron navigator 2	NAV2	S	2433	1922	1	0.50529	0
Q8N5F7	NF-kappa-B-activating protein	NKAP	S	415	149	1	0.63667	0
Q6KC79	Nipped-B-like protein (Delangin) (SCC2 homolog)	NIPBL	S	2804	306	1	0.83297	0
Q6KC79	Nipped-B-like protein (Delangin) (SCC2 homolog)	NIPBL	S	2804	2658	1	0.41699	0
A0A087WYW3	NK-tumor recognition protein	NKTR	S	1162	163	1	0.87348	0
B4DG22	Non-specific serine/threonine protein kinase (EC 2.7.11.1)	RPS6KA3	S	711	686	1	0.65897	0
B4DG22	Non-specific serine/threonine protein kinase (EC 2.7.11.1)	RPS6KA3	T	711	337	1	0.50882	0
F5GWT4	Non-specific serine/threonine protein kinase (EC 2.7.11.1)	WNK1	S	2134	1781	1	0.58483	0
Q9UNZ2	NSFL1 cofactor p47 (UBX domain-containing protein 2C) (p97 cofactor p47)	NSFL1C	S	370	272	1	1.0134	0
Q9UNZ2	NSFL1 cofactor p47 (UBX domain-containing protein 2C) (p97 cofactor p47)	NSFL1C	S	370	114	1	0.92617	0
F2Z2T1	Nuclear cap-binding protein subunit 1	NCBP1	S	82	22	1	1.1652	0
P19838	Nuclear factor NF-kappa-B p105 subunit (DNA-binding factor KBF1) (EBP-1) (Nuclear factor of kappa light polypeptide gene enhancer in B-cells 1) [Cleaved into: Nuclear factor NF-kappa-B p50 subunit]	NFKB1	S	968	907	1	0.52849	0
Q13469	Nuclear factor of activated T-cells, cytoplasmic 2 (NF-ATc2) (NFATc2) (NFAT pre-existing subunit) (NF-ATp) (T-cell transcription factor NFAT1)	NFATC2	S	925	243	1	0.98391	0
Q13469	Nuclear factor of activated T-cells, cytoplasmic 2 (NF-ATc2) (NFATc2) (NFAT pre-existing subunit) (NF-ATp) (T-cell transcription factor NFAT1)	NFATC2	S	925	148	1	0.82583	0
Q13469	Nuclear factor of activated T-cells, cytoplasmic 2 (NF-ATc2) (NFATc2) (NFAT pre-existing subunit) (NF-ATp) (T-cell transcription factor NFAT1)	NFATC2	S	925	737	1	0.49086	0
Q7Z417	Nuclear fragile X mental retardation-interacting protein 2 (82 kDa FMRP-interacting protein) (82-FIP) (Cell proliferation-inducing gene 1 protein) (FMRP-interacting protein 2)	NUFIP2	S	695	212	1	0.79824	0
Q7Z417	Nuclear fragile X mental retardation-interacting protein 2 (82 kDa FMRP-interacting protein) (82-FIP) (Cell proliferation-inducing gene 1 protein) (FMRP-interacting protein 2)	NUFIP2	S	695	112	1	0.7916	0
Q7Z417	Nuclear fragile X mental retardation-interacting protein 2 (82 kDa FMRP-interacting protein) (82-FIP) (Cell proliferation-inducing gene 1 protein) (FMRP-interacting protein 2)	NUFIP2	S	695	652	1	0.48828	0
Q7Z417	Nuclear fragile X mental retardation-interacting protein 2 (82 kDa FMRP-interacting protein) (82-FIP) (Cell proliferation-inducing gene 1 protein) (FMRP-interacting protein 2)	NUFIP2	S	695	572	1	0.37364	0
A0A087WY61	Nuclear mitotic apparatus protein 1	NUMA1	S	2099	169	1	1.2443	0
A0A087WY61	Nuclear mitotic apparatus protein 1	NUMA1	T	2099	1984	1	1.0114	0
A0A087WY61	Nuclear mitotic apparatus protein 1	NUMA1	S	2099	1741	1	0.95737	0
P49790	Nuclear pore complex protein Nup153 (153 kDa nucleoporin) (Nucleoporin Nup153)	NUP153	S	1475	209	1	0.95962	0
P49790	Nuclear pore complex protein Nup153 (153 kDa nucleoporin) (Nucleoporin Nup153)	NUP153	S	1475	338	1	0.89999	0
P35658	Nuclear pore complex protein Nup214 (214 kDa nucleoporin) (Nucleoporin Nup214) (Protein CAN)	NUP214	S	2090	678	1	0.43331	0
Q9UKX7	Nuclear pore complex protein Nup50 (50 kDa nucleoporin) (Nuclear pore-associated protein 60 kDa-like) (Nucleoporin Nup50)	NUP50	S	468	221	1	0.69642	0
P52948	Nuclear pore complex protein Nup98-Nup96 (EC 3.4.21.-) [Cleaved into: Nuclear pore complex protein Nup98 (98 kDa nucleoporin) (Nucleoporin Nup98) (Nup98); Nuclear pore complex protein Nup96 (96 kDa nucleoporin) (Nucleoporin Nup96) (Nup96)]	NUP98	S	1817	612	1	0.39488	0
A0A088AWL3	Nuclear receptor corepressor 1	NCOR1	S	2343	1379	1	0.79615	0
A0A088AWL3	Nuclear receptor corepressor 1	NCOR1	S	2343	2024	1	0.70483	0
C9J7T7	Nuclear receptor corepressor 2	NCOR2	S	2062	558	1	1.4387	0
F8W6G1	Nuclear receptor-binding protein	NRBP1	T	543	441	1	0.61432	0
Q9H1E3	Nuclear ubiquitous casein and cyclin-dependent kinase substrate 1 (P1)	NUCKS1	S	243	214	1	0.73562	0.2657
Q9H1E3	Nuclear ubiquitous casein and cyclin-dependent kinase substrate 1 (P1)	NUCKS1	S	243	75	1	1.1507	0
Q9H1E3	Nuclear ubiquitous casein and cyclin-dependent kinase substrate 1 (P1)	NUCKS1	S	243	79	1	1.0354	0
Q9H1E3	Nuclear ubiquitous casein and cyclin-dependent kinase substrate 1 (P1)	NUCKS1	S	243	19	1	1.0082	0
Q9H1E3	Nuclear ubiquitous casein and cyclin-dependent kinase substrate 1 (P1)	NUCKS1	T	243	179	1	0.46896	0
Q9H1E3	Nuclear ubiquitous casein and cyclin-dependent kinase substrate 1 (P1)	NUCKS1	S	243	181	1	0.39082	0
C9J0I9	Nuclear-interacting partner of ALK	ZC3HC1	S	459	301	1	1.0934	0
C9J0I9	Nuclear-interacting partner of ALK	ZC3HC1	S	459	327	1	1.0634	0
C9J0I9	Nuclear-interacting partner of ALK	ZC3HC1	S	459	278	1	0.87581	0
C9J0I9	Nuclear-interacting partner of ALK	ZC3HC1	S	459	352	1	0.86006	0
C9J0I9	Nuclear-interacting partner of ALK	ZC3HC1	S	459	24	1	0.76158	0
A0A0A0MRM9	Nucleolar and coiled-body phosphoprotein 1 (Fragment)	NOLC1	T	708	616	1	0.44581	0
A0A0A0MRM9	Nucleolar and coiled-body phosphoprotein 1 (Fragment)	NOLC1	T	708	619	1	0.44581	0
O00567	Nucleolar protein 56 (Nucleolar protein 5A)	NOP56	S	594	569	1	0.81613	0
O00567	Nucleolar protein 56 (Nucleolar protein 5A)	NOP56	S	594	570	1	0.81613	0
Q9Y2X3	Nucleolar protein 58 (Nucleolar protein 5)	NOP58	S	529	514	1	1.1276	0
Q9Y2X3	Nucleolar protein 58 (Nucleolar protein 5)	NOP58	S	529	502	1	1.0261	0
Q9NR30	Nucleolar RNA helicase 2 (EC 3.6.4.13) (DEAD box protein 21) (Gu-alpha) (Nucleolar RNA helicase Gu) (Nucleolar RNA helicase II) (RH II/Gu)	DDX21	S	783	121	1	1.0169	0
Q9NR30	Nucleolar RNA helicase 2 (EC 3.6.4.13) (DEAD box protein 21) (Gu-alpha) (Nucleolar RNA helicase Gu) (Nucleolar RNA helicase II) (RH II/Gu)	DDX21	S	783	89	1	0.82519	0
P19338	Nucleolin (Protein C23)	NCL	S	710	563	1	0.64268	0
E5RI98	Nucleophosmin	NPM1	S	230	61	1	1.5558	0
E5RI98	Nucleophosmin	NPM1	S	230	6	1	0.81549	0
P06748	Nucleophosmin (NPM) (Nucleolar phosphoprotein B23) (Nucleolar protein NO38) (Numatrin)	NPM1	S	294	254	1	0.4784	0
P12270	Nucleoprotein TPR (Megator) (NPC-associated intranuclear protein) (Translocated promoter region protein)	TPR	S	2363	2155	1	1.0326	0
E9PNJ7	Nucleosome assembly protein 1-like 4 (Fragment)	NAP1L4	S	140	5	1	0.61862	0
E9PNJ7	Nucleosome assembly protein 1-like 4 (Fragment)	NAP1L4	S	140	7	1	0.59057	0
A0A0A0MRN5	Opioid growth factor receptor (Opioid growth factor receptor, isoform CRA_d)	OGFR	S	625	326	1	1.0625	0
Q96CV9	Optineurin (E3-14.7K-interacting protein) (FIP-2) (Huntingtin yeast partner L) (Huntingtin-interacting protein 7) (HIP-7) (Huntingtin-interacting protein L) (NEMO-related protein) (Optic neuropathy-inducing protein) (Transcription factor IIIA-interacting protein) (TFIIIA-IntP)	OPTN	S	577	528	1	0.45574	0
Q9BXB4	Oxysterol-binding protein-related protein 11 (ORP-11) (OSBP-related protein 11)	OSBPL11	S	747	181	1	0.37047	0
Q9H4L5	Oxysterol-binding protein-related protein 3 (ORP-3) (OSBP-related protein 3)	OSBPL3	S	887	304	1	0.95892	0
G1UD79	PABIR family member 2 (Synoviocyte proliferation associated in collagen-induced arthritis 2)	PABIR2	S	267	134	1	0.41367	0
G1UD79	PABIR family member 2 (Synoviocyte proliferation associated in collagen-induced arthritis 2)	PABIR2	S	267	138	1	0.41367	0
A0A3B3ISX8	Palladin (Fragment)	PALLD	S	384	353	1	0.81635	0
Q9C0B5	Palmitoyltransferase ZDHHC5 (EC 2.3.1.225) (Zinc finger DHHC domain-containing protein 5) (DHHC-5) (Zinc finger protein 375)	ZDHHC5	T	715	385	1	0.83829	0
Q5VWU8	Partitioning defective 3 homolog	PARD3	S	1001	840	1	0.42669	0
F5GZ78	Paxillin	PXN	S	589	83	1	0.64316	0
Q6ZW49	PAX-interacting protein 1 (PAX transactivation activation domain-interacting protein)	PAXIP1	Y	1069	977	1	1.1254	0
Q6ZW49	PAX-interacting protein 1 (PAX transactivation activation domain-interacting protein)	PAXIP1	Y	1069	979	1	1.1254	0
Q6ZW49	PAX-interacting protein 1 (PAX transactivation activation domain-interacting protein)	PAXIP1	T	1069	981	1	1.1254	0
O75475	PC4 and SFRS1-interacting protein (CLL-associated antigen KW-7) (Dense fine speckles 70 kDa protein) (DFS 70) (Lens epithelium-derived growth factor) (Transcriptional coactivator p75/p52)	PSIP1	S	530	275	1	1.7294	0
Q13427	Peptidyl-prolyl cis-trans isomerase G (PPIase G) (Peptidyl-prolyl isomerase G) (EC 5.2.1.8) (CASP10) (Clk-associating RS-cyclophilin) (CARS-Cyp) (CARS-cyclophilin) (SR-cyclophilin) (SR-cyp) (SRcyp) (Cyclophilin G) (Rotamase G)	PPIG	S	754	687	1	0.44359	0
Q13427	Peptidyl-prolyl cis-trans isomerase G (PPIase G) (Peptidyl-prolyl isomerase G) (EC 5.2.1.8) (CASP10) (Clk-associating RS-cyclophilin) (CARS-Cyp) (CARS-cyclophilin) (SR-cyclophilin) (SR-cyp) (SRcyp) (Cyclophilin G) (Rotamase G)	PPIG	S	754	397	1	0.40977	0
Q15154	Pericentriolar material 1 protein (PCM-1) (hPCM-1)	PCM1	S	2024	1765	1	0.9294	0
Q15154	Pericentriolar material 1 protein (PCM-1) (hPCM-1)	PCM1	S	2024	1768	1	0.9294	0
Q15154	Pericentriolar material 1 protein (PCM-1) (hPCM-1)	PCM1	S	2024	65	1	0.91225	0
Q15154	Pericentriolar material 1 protein (PCM-1) (hPCM-1)	PCM1	S	2024	69	1	0.7851	0
Q15154	Pericentriolar material 1 protein (PCM-1) (hPCM-1)	PCM1	S	2024	1730	1	0.65569	0
Q13610	Periodic tryptophan protein 1 homolog (Keratinocyte protein IEF SSP 9502)	PWP1	S	501	50	1	0.87779	0
F8VPY7	Periphilin-1 (Fragment)	PPHLN1	S	161	140	1	0.7709	0
A0A0J9YX88	PHD and RING finger domain-containing protein 1	PHRF1	S	1494	973	1	1.0633	0
A0A0J9YX88	PHD and RING finger domain-containing protein 1	PHRF1	S	1494	1124	1	0.5599	0
P42356	Phosphatidylinositol 4-kinase alpha (PI4-kinase alpha) (PI4K-alpha) (PtdIns-4-kinase alpha) (EC 2.7.1.67) (Phosphatidylinositol 4-Kinase III alpha)	PI4KA	S	2102	230	1	0.76263	0
F8W860	Phosphatidylinositol 4-kinase beta (Fragment)	PI4KB	S	191	96	1	0.82251	0
Q9BTU6	Phosphatidylinositol 4-kinase type 2-alpha (EC 2.7.1.67) (Phosphatidylinositol 4-kinase type II-alpha)	PI4K2A	S	479	47	1	1.0229	0
Q9BTU6	Phosphatidylinositol 4-kinase type 2-alpha (EC 2.7.1.67) (Phosphatidylinositol 4-kinase type II-alpha)	PI4K2A	S	479	51	1	1.0229	0
A0A0C4DGF9	Phosphatidylinositol 4-phosphate 3-kinase C2 domain-containing subunit alpha	PIK3C2A	S	483	259	1	0.56222	0
A0A0C4DGF9	Phosphatidylinositol 4-phosphate 3-kinase C2 domain-containing subunit alpha	PIK3C2A	S	483	338	1	0.55914	0
E9PS47	Phosphatidylserine synthase 2	PTDSS2	S	60	16	1	0.80246	0
B4DF77	Phosphofurin acidic cluster sorting protein 1 (cDNA FLJ58767, highly similar to Phosphofurin acidic cluster sorting protein 1)	PACS1	T	499	62	1	0.92592	0
Q6ZUJ8	Phosphoinositide 3-kinase adapter protein 1 (B-cell adapter for phosphoinositide 3-kinase) (B-cell phosphoinositide 3-kinase adapter protein 1)	PIK3AP1	S	805	759	1	0.80935	0
Q9H307	Pinin (140 kDa nuclear and cell adhesion-related phosphoprotein) (Desmosome-associated protein) (Domain-rich serine protein) (DRS protein) (DRSP) (Melanoma metastasis clone A protein) (Nuclear protein SDK3) (SR-like protein)	PNN	S	717	100	1	2.136	0
Q7Z3Z4	Piwi-like protein 4	PIWIL4	S	852	218	1	0.83162	0
G3V3I3	Pleckstrin homology domain-containing family G member 3 (Fragment)	PLEKHG3	S	161	76	1	0.51639	0
Q86UU1	Pleckstrin homology-like domain family B member 1 (Protein LL5-alpha)	PHLDB1	S	1377	563	1	0.48803	0
A0JP02	PLEKHA5 protein (Pleckstrin homology domain-containing family A member 5)	PLEKHA5	S	874	613	1	0.88629	0
Q7Z3K3	Pogo transposable element with ZNF domain (Suppressor of hairy wing homolog 5) (Zinc finger protein 280E) (Zinc finger protein 635)	POGZ	S	1410	425	1	0.85403	0
O95453	Poly(A)-specific ribonuclease PARN (EC 3.1.13.4) (Deadenylating nuclease) (Deadenylation nuclease) (Polyadenylate-specific ribonuclease)	PARN	S	639	619	1	0.54471	0
A0A0G2JS89	Potassium voltage-gated channel subfamily KQT member 2 (Fragment)	KCNQ2	S	44	8	1	1.1945	0
A0A1W2PQ71	Potassium voltage-gated channel subfamily KQT member 3 (Fragment)	KCNQ3	T	716	546	1	1.0854	0
A0A1W2PQ71	Potassium voltage-gated channel subfamily KQT member 3 (Fragment)	KCNQ3	S	716	556	1	1.0854	0
Q13029	PR domain zinc finger protein 2 (EC 2.1.1.355) (GATA-3-binding protein G3B) (Lysine N-methyltransferase 8) (MTB-ZF) (MTE-binding protein) (PR domain-containing protein 2) (Retinoblastoma protein-interacting zinc finger protein) (Zinc finger protein RIZ)	PRDM2	S	1718	1484	1	0.45359	0
Q3BDU5	Prelamin-A/C (Rhabdomyosarcoma antigen MU-RMS-40.12)	LMNA	T	487	394	1	0.38292	0
Q3BDU5	Prelamin-A/C (Rhabdomyosarcoma antigen MU-RMS-40.12)	LMNA	S	487	390	1	0.37442	0
Q3BDU5	Prelamin-A/C (Rhabdomyosarcoma antigen MU-RMS-40.12)	LMNA	S	487	392	1	0.33429	0
Q3BDU5	Prelamin-A/C (Rhabdomyosarcoma antigen MU-RMS-40.12)	LMNA	S	487	22	1	0.30163	0
B9A053	pre-mRNA 3' end-processing protein WDR33 (Fragment)	WDR33	S	118	7	1	0.72308	0
Q6UN15	Pre-mRNA 3'-end-processing factor FIP1 (hFip1) (FIP1-like 1 protein) (Factor interacting with PAP) (Rearranged in hypereosinophilia)	FIP1L1	S	594	492	1	0.72673	0
Q6UN15	Pre-mRNA 3'-end-processing factor FIP1 (hFip1) (FIP1-like 1 protein) (Factor interacting with PAP) (Rearranged in hypereosinophilia)	FIP1L1	S	594	500	1	0.72673	0
Q86WU2	Probable D-lactate dehydrogenase, mitochondrial (DLD) (Lactate dehydrogenase D) (EC 1.1.2.4)	LDHD	H	507	459	1	0.98779	0
Q86WU2	Probable D-lactate dehydrogenase, mitochondrial (DLD) (Lactate dehydrogenase D) (EC 1.1.2.4)	LDHD	T	507	461	1	0.98779	0
Q9H1B7	Probable E3 ubiquitin-protein ligase IRF2BPL (EC 2.3.2.27) (Enhanced at puberty protein 1) (Interferon regulatory factor 2-binding protein-like)	IRF2BPL	S	796	657	1	0.552	0
Q9H1B7	Probable E3 ubiquitin-protein ligase IRF2BPL (EC 2.3.2.27) (Enhanced at puberty protein 1) (Interferon regulatory factor 2-binding protein-like)	IRF2BPL	S	796	662	1	0.53261	0
Q9H1B7	Probable E3 ubiquitin-protein ligase IRF2BPL (EC 2.3.2.27) (Enhanced at puberty protein 1) (Interferon regulatory factor 2-binding protein-like)	IRF2BPL	S	796	658	1	0.51391	0
Q9H1B7	Probable E3 ubiquitin-protein ligase IRF2BPL (EC 2.3.2.27) (Enhanced at puberty protein 1) (Interferon regulatory factor 2-binding protein-like)	IRF2BPL	S	796	547	1	0.48957	0
P01275	Pro-glucagon [Cleaved into: Glicentin; Glicentin-related polypeptide (GRPP); Oxyntomodulin (OXM) (OXY); Glucagon; Glucagon-like peptide 1 (GLP-1) (Incretin hormone); Glucagon-like peptide 1(7-37) (GLP-1(7-37)); Glucagon-like peptide 1(7-36) (GLP-1(7-36)); Glucagon-like peptide 2 (GLP-2)]	GCG	H	180	92	1	0.40355	0
P46013	Proliferation marker protein Ki-67 (Antigen identified by monoclonal antibody Ki-67) (Antigen KI-67) (Antigen Ki67)	MKI67	S	3256	2223	1	1.2135	0
P46013	Proliferation marker protein Ki-67 (Antigen identified by monoclonal antibody Ki-67) (Antigen KI-67) (Antigen Ki67)	MKI67	T	3256	2231	1	1.2135	0
Q86WR7	Proline and serine-rich protein 2	PROSER2	S	435	179	1	0.62229	0
G3V1X1	Proline/serine-rich coiled-coil 2, isoform CRA_a (Zinc finger C3H1 domain-containing protein)	ZFC3H1	Y	358	104	1	0.79355	0
Q96B36	Proline-rich AKT1 substrate 1 (40 kDa proline-rich AKT substrate)	AKT1S1	T	256	246	1	0.47953	0
Q92786	Prospero homeobox protein 1 (Homeobox prospero-like protein PROX1) (PROX-1)	PROX1	S	737	295	1	1.0583	0
Q92786	Prospero homeobox protein 1 (Homeobox prospero-like protein PROX1) (PROX-1)	PROX1	S	737	514	1	0.72217	0
Q92786	Prospero homeobox protein 1 (Homeobox prospero-like protein PROX1) (PROX-1)	PROX1	S	737	511	1	0.68214	0
Q92786	Prospero homeobox protein 1 (Homeobox prospero-like protein PROX1) (PROX-1)	PROX1	S	737	199	1	0.53664	0
Q969U7	Proteasome assembly chaperone 2 (PAC-2) (Hepatocellular carcinoma-susceptibility protein 3) (Tumor necrosis factor superfamily member 5-induced protein 1)	PSMG2	S	264	235	1	0.86687	0
Q969U7	Proteasome assembly chaperone 2 (PAC-2) (Hepatocellular carcinoma-susceptibility protein 3) (Tumor necrosis factor superfamily member 5-induced protein 1)	PSMG2	S	264	250	1	0.86687	0
Q969U7	Proteasome assembly chaperone 2 (PAC-2) (Hepatocellular carcinoma-susceptibility protein 3) (Tumor necrosis factor superfamily member 5-induced protein 1)	PSMG2	T	264	239	1	0.86687	0
Q9NY61	Protein AATF (Apoptosis-antagonizing transcription factor) (Rb-binding protein Che-1)	AATF	S	560	316	1	0.97456	0
Q9NY61	Protein AATF (Apoptosis-antagonizing transcription factor) (Rb-binding protein Che-1)	AATF	S	560	320	1	0.97456	0
Q9NY61	Protein AATF (Apoptosis-antagonizing transcription factor) (Rb-binding protein Che-1)	AATF	S	560	321	1	0.97456	0
A6NGY7	Protein bicaudal C homolog 1	BICC1	S	506	427	1	0.86736	0
A6NGY7	Protein bicaudal C homolog 1	BICC1	S	506	238	1	0.77804	0
Q8TD16	Protein bicaudal D homolog 2 (Bic-D 2)	BICD2	S	824	582	1	0.38819	0
I3L2J0	Protein capicua homolog	CIC	S	2514	1082	1	0.51109	0
B4DFG0	Protein DEK (cDNA FLJ53031, highly similar to Protein DEK)	DEK	S	347	32	1	2.756	0
B4DFG0	Protein DEK (cDNA FLJ53031, highly similar to Protein DEK)	DEK	S	347	273	1	0.9308	0
B4DFG0	Protein DEK (cDNA FLJ53031, highly similar to Protein DEK)	DEK	S	347	275	1	0.9308	0
B4DFG0	Protein DEK (cDNA FLJ53031, highly similar to Protein DEK)	DEK	S	347	278	1	0.9308	0
B4DFG0	Protein DEK (cDNA FLJ53031, highly similar to Protein DEK)	DEK	S	347	279	1	0.9308	0
Q8WYP5	Protein ELYS (Embryonic large molecule derived from yolk sac) (Protein MEL-28) (Putative AT-hook-containing transcription factor 1)	AHCTF1	S	2266	1160	1	0.50349	0
Q6ZU69	Protein FAM205A	FAM205A	S	1335	1253	1	0.38549	0
Q9NYF3	Protein FAM53C	FAM53C	S	392	232	1	0.568	0
Q9NYF3	Protein FAM53C	FAM53C	S	392	234	1	0.568	0
Q9NYF3	Protein FAM53C	FAM53C	S	392	122	1	0.45272	0
B1AJQ5	Protein FAM76A (Fragment)	FAM76A	H	124	46	1	0.55607	0
J3KPS2	Protein FAM83H (Fragment)	FAM83H	S	906	630	1	1.1425	0
J3KPS2	Protein FAM83H (Fragment)	FAM83H	S	906	619	1	1.1425	0
Q13045	Protein flightless-1 homolog	FLII	S	1269	856	1	0.69878	0
Q96ST2	Protein IWS1 homolog (IWS1-like protein)	IWS1	S	819	398	1	0.63459	0.18907
Q96ST2	Protein IWS1 homolog (IWS1-like protein)	IWS1	S	819	400	1	0.63459	0.18907
Q96ST2	Protein IWS1 homolog (IWS1-like protein)	IWS1	S	819	235	1	0.61993	0
Q96ST2	Protein IWS1 homolog (IWS1-like protein)	IWS1	S	819	237	1	0.61993	0
Q96ST2	Protein IWS1 homolog (IWS1-like protein)	IWS1	S	819	511	1	0.59847	0
Q96ST2	Protein IWS1 homolog (IWS1-like protein)	IWS1	S	819	513	1	0.59847	0
Q9UKS6	Protein kinase C and casein kinase substrate in neurons protein 3 (SH3 domain-containing protein 6511)	PACSIN3	T	424	347	1	0.80024	0
H7C4X9	Protein kinase C-binding protein 1 (Fragment)	ZMYND8	S	1095	474	1	0.82924	0
H7C4X9	Protein kinase C-binding protein 1 (Fragment)	ZMYND8	S	1095	595	1	0.54789	0
A0A1B0GVD3	Protein lin-28 homolog B	LIN28B	S	258	211	1	0.81713	0
Q8ND56	Protein LSM14 homolog A (Protein FAM61A) (Protein SCD6 homolog) (Putative alpha-synuclein-binding protein) (AlphaSNBP) (RNA-associated protein 55A) (hRAP55) (hRAP55A)	LSM14A	S	463	178	1	0.97065	0
Q8ND56	Protein LSM14 homolog A (Protein FAM61A) (Protein SCD6 homolog) (Putative alpha-synuclein-binding protein) (AlphaSNBP) (RNA-associated protein 55A) (hRAP55) (hRAP55A)	LSM14A	S	463	183	1	0.97065	0
Q8ND56	Protein LSM14 homolog A (Protein FAM61A) (Protein SCD6 homolog) (Putative alpha-synuclein-binding protein) (AlphaSNBP) (RNA-associated protein 55A) (hRAP55) (hRAP55A)	LSM14A	S	463	216	1	0.42254	0
Q86TB9	Protein PAT1 homolog 1 (PAT1-like protein 1) (Protein PAT1 homolog b) (Pat1b) (hPat1b)	PATL1	S	770	179	1	0.39316	0
F8VZN8	Protein phosphatase 1 regulatory subunit 12A (Fragment)	PPP1R12A	S	692	507	1	0.80574	0
F8VZN8	Protein phosphatase 1 regulatory subunit 12A (Fragment)	PPP1R12A	S	692	422	1	0.73495	0
P48634	Protein PRRC2A (HLA-B-associated transcript 2) (Large proline-rich protein BAT2) (Proline-rich and coiled-coil-containing protein 2A) (Protein G2)	PRRC2A	S	2157	342	1	0.9004	0
P48634	Protein PRRC2A (HLA-B-associated transcript 2) (Large proline-rich protein BAT2) (Proline-rich and coiled-coil-containing protein 2A) (Protein G2)	PRRC2A	S	2157	350	1	0.9004	0
P48634	Protein PRRC2A (HLA-B-associated transcript 2) (Large proline-rich protein BAT2) (Proline-rich and coiled-coil-containing protein 2A) (Protein G2)	PRRC2A	S	2157	1219	1	0.36246	0
E7EPN9	Protein PRRC2C	PRRC2C	S	2819	2107	1	0.71606	0
E7EPN9	Protein PRRC2C	PRRC2C	S	2819	880	1	0.55567	0
E7EPN9	Protein PRRC2C	PRRC2C	T	2819	2684	1	0.18641	0
A0A0A0MTP7	Protein SCAF11	SCAF11	S	935	736	1	0.96968	0
A0A0A0MTP7	Protein SCAF11	SCAF11	S	935	742	1	0.96968	0
H0YCG0	Protein scribble homolog (Fragment)	SCRIB	S	650	528	1	0.92053	0
H0YCG0	Protein scribble homolog (Fragment)	SCRIB	S	650	374	1	0.60864	0
E7EW05	Protein SDA1	SDAD1	S	650	548	1	0.67951	0
Q13796	Protein Shroom2 (Apical-like protein) (Protein APXL)	SHROOM2	S	1616	1036	1	0.38722	0
P18583	Protein SON (Bax antagonist selected in saccharomyces 1) (BASS1) (Negative regulatory element-binding protein) (NRE-binding protein) (Protein DBP-5) (SON3)	SON	S	2426	1556	1	1.2719	0
P18583	Protein SON (Bax antagonist selected in saccharomyces 1) (BASS1) (Negative regulatory element-binding protein) (NRE-binding protein) (Protein DBP-5) (SON3)	SON	S	2426	1948	1	0.47198	0
P18583	Protein SON (Bax antagonist selected in saccharomyces 1) (BASS1) (Negative regulatory element-binding protein) (NRE-binding protein) (Protein DBP-5) (SON3)	SON	S	2426	1950	1	0.47198	0
P18583	Protein SON (Bax antagonist selected in saccharomyces 1) (BASS1) (Negative regulatory element-binding protein) (NRE-binding protein) (Protein DBP-5) (SON3)	SON	S	2426	1952	1	0.47198	0
A0A3F2YNX0	Protein transport protein sec16	SEC16A	S	2134	391	1	0.99134	0
A0A3F2YNX0	Protein transport protein sec16	SEC16A	S	2134	1905	1	0.91991	0
A0A3F2YNX0	Protein transport protein sec16	SEC16A	S	2134	891	1	0.83251	0
A0A3F2YNX0	Protein transport protein sec16	SEC16A	S	2134	1786	1	0.64111	0
H0YAB3	Protein transport protein Sec31A (Fragment)	SEC31A	S	443	416	1	0.9154	0
H0YAB3	Protein transport protein Sec31A (Fragment)	SEC31A	H	443	414	1	0.82618	0
Q69YN4	Protein virilizer homolog	VIRMA	S	1812	1579	1	0.69495	0
B9EGQ5	Protein Wiz (WIZ protein)	WIZ	S	832	198	1	0.90452	0
B9EGQ5	Protein Wiz (WIZ protein)	WIZ	S	832	193	1	0.82618	0
B9EGQ5	Protein Wiz (WIZ protein)	WIZ	S	832	177	1	0.62562	0
B8ZZQ6	Prothymosin alpha	PTMA	S	107	2	1	0.74079	0
P00540	Proto-oncogene serine/threonine-protein kinase mos (EC 2.7.11.1) (Oocyte maturation factor mos) (Proto-oncogene c-Mos)	MOS	S	346	18	1	0.31053	0
C9JW01	Pumilio homolog 2 (Fragment)	PUM2	S	293	136	1	0.74277	0.36589
Q9NZH4	Putative pituitary tumor-transforming gene 3 protein (hPTTG3) (Securin-3) (rcPTTG1)	PTTG3P	T	202	20	1	1.0803	0
Q8NDT2	Putative RNA-binding protein 15B (One-twenty two protein 3) (HsOTT3) (HuOTT3) (RNA-binding motif protein 15B)	RBM15B	T	890	532	1	0.51289	0
Q8WXQ3	Putative uncharacterized protein encoded by LINC01599	LINC01599	S	324	130	1	0.86139	0
P08559	Pyruvate dehydrogenase E1 component subunit alpha, somatic form, mitochondrial (EC 1.2.4.1) (PDHE1-A type I)	PDHA1	T	390	231	1	0.96943	0
P08559	Pyruvate dehydrogenase E1 component subunit alpha, somatic form, mitochondrial (EC 1.2.4.1) (PDHE1-A type I)	PDHA1	S	390	300	1	0.83099	0
I3L456	Rab GTPase-binding effector protein 1 (Fragment)	RABEP1	S	192	94	1	0.73367	0
E7EX40	Rab11 family-interacting protein 1	RAB11FIP1	S	501	197	1	0.74539	0
E7EX40	Rab11 family-interacting protein 1	RAB11FIP1	S	501	193	1	0.72203	0
E7EX40	Rab11 family-interacting protein 1	RAB11FIP1	S	501	191	1	0.69941	0
J3QLT3	RalA-binding protein 1 (Fragment)	RALBP1	S	186	30	1	0.80176	0
B7Z7F3	Ran-binding protein 3 (cDNA FLJ58549, highly similar to Ran-binding protein 3)	RANBP3	S	494	260	1	0.79647	0
C9JJ34	Ran-specific GTPase-activating protein (Fragment)	RANBP1	S	163	60	1	0.8431	0
A0A3B3ITT1	Ras-related protein Rab-12	RAB12	S	340	117	1	0.4413	0
H3BU81	Ras-related protein Rab-27A (Fragment)	RAB27A	T	71	40	1	0.80844	0
P62070	Ras-related protein R-Ras2 (EC 3.6.5.-) (Ras-like protein TC21) (Teratocarcinoma oncogene)	RRAS2	S	204	186	1	1.0752	0
P62070	Ras-related protein R-Ras2 (EC 3.6.5.-) (Ras-like protein TC21) (Teratocarcinoma oncogene)	RRAS2	T	204	190	1	0.89082	0
Q504U8	Receptor protein-tyrosine kinase (EC 2.7.10.1)	EGFR	T	1091	648	1	1.5147	0
H0Y6V4	Receptor-type tyrosine-protein phosphatase kappa (Fragment)	PTPRK	H	260	124	1	0.85528	0
M0R1Q8	Regulator of chromosome condensation (Fragment)	RCC1	S	148	113	1	0.41901	0
Q96T23	Remodeling and spacing factor 1 (Rsf-1) (HBV pX-associated protein 8) (Hepatitis B virus X-associated protein) (p325 subunit of RSF chromatin-remodeling complex)	RSF1	T	1441	1305	1	1.1581	0
Q6IQ49	Replication stress response regulator SDE2	SDE2	T	451	274	1	1.0461	0
G3V4C2	Repulsive guidance molecule A (Fragment)	RGMA	H	90	84	1	1.2367	0
Q9NQC3	Reticulon-4 (Foocen) (Neurite outgrowth inhibitor) (Nogo protein) (Neuroendocrine-specific protein) (NSP) (Neuroendocrine-specific protein C homolog) (RTN-x) (Reticulon-5)	RTN4	S	1192	15	1	0.63658	0
A0A3B3IS71	Retinoblastoma-associated protein	RB1	T	923	373	1	0.42766	0
A0A3B3IS71	Retinoblastoma-associated protein	RB1	S	923	249	1	0.32207	0
P28749	Retinoblastoma-like protein 1 (107 kDa retinoblastoma-associated protein) (p107) (pRb1)	RBL1	S	1068	749	1	0.56294	0
H3BV02	Rho family-interacting cell polarization regulator 1 (Fragment)	RIPOR1	S	52	42	1	0.72084	0
E9PNR6	Rho GTPase-activating protein 1 (Fragment)	ARHGAP1	S	192	51	1	0.4736	0
Q9NRY4	Rho GTPase-activating protein 35 (Glucocorticoid receptor DNA-binding factor 1) (Glucocorticoid receptor repression factor 1) (GRF-1) (Rho GAP p190A) (p190-A)	ARHGAP35	S	1499	1179	1	0.81589	0
Q9NRY4	Rho GTPase-activating protein 35 (Glucocorticoid receptor DNA-binding factor 1) (Glucocorticoid receptor repression factor 1) (GRF-1) (Rho GAP p190A) (p190-A)	ARHGAP35	S	1499	1150	1	0.61587	0
Q13017	Rho GTPase-activating protein 5 (Rho-type GTPase-activating protein 5) (p190-B)	ARHGAP5	S	1502	968	1	1.0039	0
Q13017	Rho GTPase-activating protein 5 (Rho-type GTPase-activating protein 5) (p190-B)	ARHGAP5	S	1502	1218	1	0.87192	0
Q13017	Rho GTPase-activating protein 5 (Rho-type GTPase-activating protein 5) (p190-B)	ARHGAP5	S	1502	1195	1	0.82153	0
Q13017	Rho GTPase-activating protein 5 (Rho-type GTPase-activating protein 5) (p190-B)	ARHGAP5	S	1502	1173	1	0.82091	0
Q13017	Rho GTPase-activating protein 5 (Rho-type GTPase-activating protein 5) (p190-B)	ARHGAP5	H	1502	1172	1	0.78753	0
Q13017	Rho GTPase-activating protein 5 (Rho-type GTPase-activating protein 5) (p190-B)	ARHGAP5	S	1502	1176	1	0.77881	0
Q96PE2	Rho guanine nucleotide exchange factor 17 (164 kDa Rho-specific guanine-nucleotide exchange factor) (p164-RhoGEF) (p164RhoGEF) (Tumor endothelial marker 4)	ARHGEF17	S	2063	79	1	0.82289	0
M0QZS0	Rho guanine nucleotide exchange factor 18 (Fragment)	ARHGEF18	S	812	742	1	0.43022	0
Q96DR7	Rho guanine nucleotide exchange factor 26 (SH3 domain-containing guanine exchange factor)	ARHGEF26	S	871	392	1	1.2411	0
C9J591	Rho guanine nucleotide exchange factor 5 (Fragment)	ARHGEF5	S	181	135	1	0.70876	0
A0A087WZ13	Ribonucleoprotein PTB-binding 1	RAVER1	S	739	14	1	0.52475	0
A0A087WZ13	Ribonucleoprotein PTB-binding 1	RAVER1	S	739	567	1	0.23146	0
O76021	Ribosomal L1 domain-containing protein 1 (CATX-11) (Cellular senescence-inhibited gene protein) (Protein PBK1)	RSL1D1	S	490	361	1	1.1168	0
Q14684	Ribosomal RNA processing protein 1 homolog B (RRP1-like protein B)	RRP1B	S	758	245	1	1.0255	0
Q14684	Ribosomal RNA processing protein 1 homolog B (RRP1-like protein B)	RRP1B	S	758	736	1	0.43097	0
Q14684	Ribosomal RNA processing protein 1 homolog B (RRP1-like protein B)	RRP1B	S	758	513	1	0.37356	0
A0A075B729	Ribosome biogenesis protein BOP1 (Fragment)	BOP1	S	217	56	1	0.81054	0
A0A075B729	Ribosome biogenesis protein BOP1 (Fragment)	BOP1	S	217	57	1	0.81054	0
Q6P6C2	RNA demethylase ALKBH5 (EC 1.14.11.53) (Alkylated DNA repair protein alkB homolog 5) (Alpha-ketoglutarate-dependent dioxygenase alkB homolog 5)	ALKBH5	S	394	64	1	0.84974	0
Q6P6C2	RNA demethylase ALKBH5 (EC 1.14.11.53) (Alkylated DNA repair protein alkB homolog 5) (Alpha-ketoglutarate-dependent dioxygenase alkB homolog 5)	ALKBH5	S	394	69	1	0.84974	0
G3V529	RNA helicase (EC 3.6.4.13)	DDX24	S	816	51	1	1.1427	0
G3V529	RNA helicase (EC 3.6.4.13)	DDX24	S	816	39	1	1.0083	0
F5H1N9	RNA helicase (EC 3.6.4.13) (Fragment)	DDX47	S	196	9	1	1.1361	0
Q8WVC0	RNA polymerase-associated protein LEO1 (Replicative senescence down-regulated leo1-like protein)	LEO1	S	666	630	1	0.90567	0
Q8WVC0	RNA polymerase-associated protein LEO1 (Replicative senescence down-regulated leo1-like protein)	LEO1	S	666	658	1	0.42364	0
H0Y6E7	RNA-binding motif protein, X chromosome (Fragment)	RBMX	S	292	90	1	0.9423	0
H0Y6E7	RNA-binding motif protein, X chromosome (Fragment)	RBMX	S	292	210	1	0.26183	0
P98175	RNA-binding protein 10 (G patch domain-containing protein 9) (RNA-binding motif protein 10) (RNA-binding protein S1-1) (S1-1)	RBM10	H	930	88	1	0.3924	0
Q96PK6	RNA-binding protein 14 (Paraspeckle protein 2) (PSP2) (RNA-binding motif protein 14) (RRM-containing coactivator activator/modulator) (Synaptotagmin-interacting protein) (SYT-interacting protein)	RBM14	S	669	618	1	1.4083	0
Q96PK6	RNA-binding protein 14 (Paraspeckle protein 2) (PSP2) (RNA-binding motif protein 14) (RRM-containing coactivator activator/modulator) (Synaptotagmin-interacting protein) (SYT-interacting protein)	RBM14	T	669	206	1	1.072	0
Q96PK6	RNA-binding protein 14 (Paraspeckle protein 2) (PSP2) (RNA-binding motif protein 14) (RRM-containing coactivator activator/modulator) (Synaptotagmin-interacting protein) (SYT-interacting protein)	RBM14	S	669	582	1	0.38417	0
A0A087WWP4	RNA-binding protein 15	RBM15	S	933	626	1	0.91019	0
A0A087WWP4	RNA-binding protein 15	RBM15	S	933	630	1	0.91019	0
A0A087WWP4	RNA-binding protein 15	RBM15	S	933	213	1	0.83454	0
A0A087WWP4	RNA-binding protein 15	RBM15	S	933	215	1	0.83454	0
A0A087WWP4	RNA-binding protein 15	RBM15	S	933	656	1	0.74153	0
A0A087WWP4	RNA-binding protein 15	RBM15	T	933	524	1	0.42249	0
Q96EV2	RNA-binding protein 33 (Proline-rich protein 8) (RNA-binding motif protein 33)	RBM33	S	1170	205	1	1.0734	0
Q96EV2	RNA-binding protein 33 (Proline-rich protein 8) (RNA-binding motif protein 33)	RBM33	S	1170	741	1	0.60458	0
Q5QP22	RNA-binding protein 39 (Fragment)	RBM39	S	193	136	1	0.70388	0
Q9UKM9	RNA-binding protein Raly (Autoantigen p542) (Heterogeneous nuclear ribonucleoprotein C-like 2) (hnRNP core protein C-like 2) (hnRNP associated with lethal yellow protein homolog)	RALY	S	306	135	1	0.24256	0
A0A087X1V1	S-adenosyl-L-methionine-dependent tRNA 4-demethylwyosine synthase TYW1B (Fragment)	TYW1B	S	325	16	1	1.039	0
Q9NWH9	SAFB-like transcription modulator (Modulator of estrogen-induced transcription)	SLTM	S	1034	289	1	0.86326	0.13863
Q9NWH9	SAFB-like transcription modulator (Modulator of estrogen-induced transcription)	SLTM	S	1034	553	1	0.57669	0
Q9NWH9	SAFB-like transcription modulator (Modulator of estrogen-induced transcription)	SLTM	S	1034	551	1	0.53586	0
Q15424	Scaffold attachment factor B1 (SAF-B) (SAF-B1) (HSP27 estrogen response element-TATA box-binding protein) (HSP27 ERE-TATA-binding protein)	SAFB	S	915	601	1	0.7545	0
Q15424	Scaffold attachment factor B1 (SAF-B) (SAF-B1) (HSP27 estrogen response element-TATA box-binding protein) (HSP27 ERE-TATA-binding protein)	SAFB	S	915	604	1	0.50628	0
Q6AZY7	Scavenger receptor class A member 3 (Cellular stress response gene protein)	SCARA3	S	606	263	1	0.46573	0
Q6AZY7	Scavenger receptor class A member 3 (Cellular stress response gene protein)	SCARA3	T	606	268	1	0.46573	0
Q6AZY7	Scavenger receptor class A member 3 (Cellular stress response gene protein)	SCARA3	S	606	269	1	0.46573	0
Q8WVM8	Sec1 family domain-containing protein 1 (SLY1 homolog) (Sly1p) (Syntaxin-binding protein 1-like 2)	SCFD1	S	642	303	1	0.7723	0
H7C2Y0	Septin-2 (Fragment)	SEPTIN2	S	188	73	1	1.136	0
Q5JXL7	Septin-7 (Uncharacterized protein DKFZp586I031)	SEPTIN7	S	88	74	1	0.92276	0
Q5JXL7	Septin-7 (Uncharacterized protein DKFZp586I031)	SEPTIN7	T	88	77	1	0.83756	0
Q13501	Sequestosome-1 (EBI3-associated protein of 60 kDa) (EBIAP) (p60) (Phosphotyrosine-independent ligand for the Lck SH2 domain of 62 kDa) (Ubiquitin-binding protein p62)	SQSTM1	S	440	272	1	0.91264	0
Q13501	Sequestosome-1 (EBI3-associated protein of 60 kDa) (EBIAP) (p60) (Phosphotyrosine-independent ligand for the Lck SH2 domain of 62 kDa) (Ubiquitin-binding protein p62)	SQSTM1	T	440	269	1	0.4479	0
A9Z1X7	Serine/arginine repetitive matrix protein 1	SRRM1	S	913	458	1	0.7223	0.7303
A9Z1X7	Serine/arginine repetitive matrix protein 1	SRRM1	S	913	460	1	0.7223	0.7303
A9Z1X7	Serine/arginine repetitive matrix protein 1	SRRM1	S	913	761	1	1.0962	0
A9Z1X7	Serine/arginine repetitive matrix protein 1	SRRM1	S	913	763	1	1.0962	0
A9Z1X7	Serine/arginine repetitive matrix protein 1	SRRM1	S	913	765	1	1.0962	0
A9Z1X7	Serine/arginine repetitive matrix protein 1	SRRM1	T	913	881	1	0.92919	0
A9Z1X7	Serine/arginine repetitive matrix protein 1	SRRM1	S	913	883	1	0.83122	0
A9Z1X7	Serine/arginine repetitive matrix protein 1	SRRM1	T	913	220	1	0.75571	0
A9Z1X7	Serine/arginine repetitive matrix protein 1	SRRM1	S	913	778	1	0.64176	0
A9Z1X7	Serine/arginine repetitive matrix protein 1	SRRM1	S	913	386	1	0.44019	0
A9Z1X7	Serine/arginine repetitive matrix protein 1	SRRM1	S	913	747	1	0.41486	0
A9Z1X7	Serine/arginine repetitive matrix protein 1	SRRM1	S	913	384	1	0.39957	0
A9Z1X7	Serine/arginine repetitive matrix protein 1	SRRM1	S	913	388	1	0.39957	0
A9Z1X7	Serine/arginine repetitive matrix protein 1	SRRM1	S	913	569	1	0.32339	0
A9Z1X7	Serine/arginine repetitive matrix protein 1	SRRM1	S	913	571	1	0.32339	0
A9Z1X7	Serine/arginine repetitive matrix protein 1	SRRM1	T	913	581	1	0.32258	0
A9Z1X7	Serine/arginine repetitive matrix protein 1	SRRM1	T	913	583	1	0.32258	0
A9Z1X7	Serine/arginine repetitive matrix protein 1	SRRM1	S	913	424	1	0.32028	0
A9Z1X7	Serine/arginine repetitive matrix protein 1	SRRM1	S	913	426	1	0.32028	0
A9Z1X7	Serine/arginine repetitive matrix protein 1	SRRM1	S	913	749	1	0.31362	0
A9Z1X7	Serine/arginine repetitive matrix protein 1	SRRM1	S	913	692	1	0.30974	0
A9Z1X7	Serine/arginine repetitive matrix protein 1	SRRM1	S	913	694	1	0.30974	0
A9Z1X7	Serine/arginine repetitive matrix protein 1	SRRM1	S	913	705	1	0.30291	0
A9Z1X7	Serine/arginine repetitive matrix protein 1	SRRM1	S	913	397	1	0.10945	0
A9Z1X7	Serine/arginine repetitive matrix protein 1	SRRM1	T	913	401	1	0.10945	0
Q9UQ35	Serine/arginine repetitive matrix protein 2 (300 kDa nuclear matrix antigen) (Serine/arginine-rich splicing factor-related nuclear matrix protein of 300 kDa)	SRRM2	S	2752	2030	1	0.29002	0
Q9UQ35	Serine/arginine repetitive matrix protein 2 (300 kDa nuclear matrix antigen) (Serine/arginine-rich splicing factor-related nuclear matrix protein of 300 kDa)	SRRM2	S	2752	1878	1	0.33651	0
Q9UQ35	Serine/arginine repetitive matrix protein 2 (300 kDa nuclear matrix antigen) (Serine/arginine-rich splicing factor-related nuclear matrix protein of 300 kDa)	SRRM2	T	2752	1880	1	0.33651	0
Q9UQ35	Serine/arginine repetitive matrix protein 2 (300 kDa nuclear matrix antigen) (Serine/arginine-rich splicing factor-related nuclear matrix protein of 300 kDa)	SRRM2	T	2752	1003	1	0.3319	0
Q9UQ35	Serine/arginine repetitive matrix protein 2 (300 kDa nuclear matrix antigen) (Serine/arginine-rich splicing factor-related nuclear matrix protein of 300 kDa)	SRRM2	S	2752	1112	1	1.8274	0
Q9UQ35	Serine/arginine repetitive matrix protein 2 (300 kDa nuclear matrix antigen) (Serine/arginine-rich splicing factor-related nuclear matrix protein of 300 kDa)	SRRM2	S	2752	435	1	1.1036	0
Q9UQ35	Serine/arginine repetitive matrix protein 2 (300 kDa nuclear matrix antigen) (Serine/arginine-rich splicing factor-related nuclear matrix protein of 300 kDa)	SRRM2	H	2752	433	1	1.1004	0
Q9UQ35	Serine/arginine repetitive matrix protein 2 (300 kDa nuclear matrix antigen) (Serine/arginine-rich splicing factor-related nuclear matrix protein of 300 kDa)	SRRM2	S	2752	440	1	1.1004	0
Q9UQ35	Serine/arginine repetitive matrix protein 2 (300 kDa nuclear matrix antigen) (Serine/arginine-rich splicing factor-related nuclear matrix protein of 300 kDa)	SRRM2	S	2752	436	1	1.0852	0
Q9UQ35	Serine/arginine repetitive matrix protein 2 (300 kDa nuclear matrix antigen) (Serine/arginine-rich splicing factor-related nuclear matrix protein of 300 kDa)	SRRM2	S	2752	437	1	1.0852	0
Q9UQ35	Serine/arginine repetitive matrix protein 2 (300 kDa nuclear matrix antigen) (Serine/arginine-rich splicing factor-related nuclear matrix protein of 300 kDa)	SRRM2	S	2752	1064	1	1.0236	0
Q9UQ35	Serine/arginine repetitive matrix protein 2 (300 kDa nuclear matrix antigen) (Serine/arginine-rich splicing factor-related nuclear matrix protein of 300 kDa)	SRRM2	H	2752	1067	1	1.0236	0
Q9UQ35	Serine/arginine repetitive matrix protein 2 (300 kDa nuclear matrix antigen) (Serine/arginine-rich splicing factor-related nuclear matrix protein of 300 kDa)	SRRM2	S	2752	1073	1	1.0236	0
Q9UQ35	Serine/arginine repetitive matrix protein 2 (300 kDa nuclear matrix antigen) (Serine/arginine-rich splicing factor-related nuclear matrix protein of 300 kDa)	SRRM2	S	2752	1069	1	1.0083	0
Q9UQ35	Serine/arginine repetitive matrix protein 2 (300 kDa nuclear matrix antigen) (Serine/arginine-rich splicing factor-related nuclear matrix protein of 300 kDa)	SRRM2	S	2752	1691	1	0.99653	0
Q9UQ35	Serine/arginine repetitive matrix protein 2 (300 kDa nuclear matrix antigen) (Serine/arginine-rich splicing factor-related nuclear matrix protein of 300 kDa)	SRRM2	S	2752	1693	1	0.99653	0
Q9UQ35	Serine/arginine repetitive matrix protein 2 (300 kDa nuclear matrix antigen) (Serine/arginine-rich splicing factor-related nuclear matrix protein of 300 kDa)	SRRM2	S	2752	1694	1	0.99653	0
Q9UQ35	Serine/arginine repetitive matrix protein 2 (300 kDa nuclear matrix antigen) (Serine/arginine-rich splicing factor-related nuclear matrix protein of 300 kDa)	SRRM2	T	2752	1071	1	0.97538	0
Q9UQ35	Serine/arginine repetitive matrix protein 2 (300 kDa nuclear matrix antigen) (Serine/arginine-rich splicing factor-related nuclear matrix protein of 300 kDa)	SRRM2	S	2752	1014	1	0.88033	0
Q9UQ35	Serine/arginine repetitive matrix protein 2 (300 kDa nuclear matrix antigen) (Serine/arginine-rich splicing factor-related nuclear matrix protein of 300 kDa)	SRRM2	S	2752	1387	1	0.87893	0
Q9UQ35	Serine/arginine repetitive matrix protein 2 (300 kDa nuclear matrix antigen) (Serine/arginine-rich splicing factor-related nuclear matrix protein of 300 kDa)	SRRM2	S	2752	322	1	0.87608	0
Q9UQ35	Serine/arginine repetitive matrix protein 2 (300 kDa nuclear matrix antigen) (Serine/arginine-rich splicing factor-related nuclear matrix protein of 300 kDa)	SRRM2	S	2752	323	1	0.87608	0
Q9UQ35	Serine/arginine repetitive matrix protein 2 (300 kDa nuclear matrix antigen) (Serine/arginine-rich splicing factor-related nuclear matrix protein of 300 kDa)	SRRM2	S	2752	1616	1	0.83212	0
Q9UQ35	Serine/arginine repetitive matrix protein 2 (300 kDa nuclear matrix antigen) (Serine/arginine-rich splicing factor-related nuclear matrix protein of 300 kDa)	SRRM2	S	2752	1618	1	0.83212	0
Q9UQ35	Serine/arginine repetitive matrix protein 2 (300 kDa nuclear matrix antigen) (Serine/arginine-rich splicing factor-related nuclear matrix protein of 300 kDa)	SRRM2	S	2752	1620	1	0.83212	0
Q9UQ35	Serine/arginine repetitive matrix protein 2 (300 kDa nuclear matrix antigen) (Serine/arginine-rich splicing factor-related nuclear matrix protein of 300 kDa)	SRRM2	S	2752	1621	1	0.83212	0
Q9UQ35	Serine/arginine repetitive matrix protein 2 (300 kDa nuclear matrix antigen) (Serine/arginine-rich splicing factor-related nuclear matrix protein of 300 kDa)	SRRM2	S	2752	875	1	0.75071	0
Q9UQ35	Serine/arginine repetitive matrix protein 2 (300 kDa nuclear matrix antigen) (Serine/arginine-rich splicing factor-related nuclear matrix protein of 300 kDa)	SRRM2	S	2752	876	1	0.6843	0
Q9UQ35	Serine/arginine repetitive matrix protein 2 (300 kDa nuclear matrix antigen) (Serine/arginine-rich splicing factor-related nuclear matrix protein of 300 kDa)	SRRM2	S	2752	2132	1	0.63632	0
Q9UQ35	Serine/arginine repetitive matrix protein 2 (300 kDa nuclear matrix antigen) (Serine/arginine-rich splicing factor-related nuclear matrix protein of 300 kDa)	SRRM2	S	2752	297	1	0.58884	0
Q9UQ35	Serine/arginine repetitive matrix protein 2 (300 kDa nuclear matrix antigen) (Serine/arginine-rich splicing factor-related nuclear matrix protein of 300 kDa)	SRRM2	S	2752	778	1	0.54808	0
Q9UQ35	Serine/arginine repetitive matrix protein 2 (300 kDa nuclear matrix antigen) (Serine/arginine-rich splicing factor-related nuclear matrix protein of 300 kDa)	SRRM2	S	2752	908	1	0.53016	0
Q9UQ35	Serine/arginine repetitive matrix protein 2 (300 kDa nuclear matrix antigen) (Serine/arginine-rich splicing factor-related nuclear matrix protein of 300 kDa)	SRRM2	S	2752	912	1	0.53016	0
Q9UQ35	Serine/arginine repetitive matrix protein 2 (300 kDa nuclear matrix antigen) (Serine/arginine-rich splicing factor-related nuclear matrix protein of 300 kDa)	SRRM2	T	2752	289	1	0.52304	0
Q9UQ35	Serine/arginine repetitive matrix protein 2 (300 kDa nuclear matrix antigen) (Serine/arginine-rich splicing factor-related nuclear matrix protein of 300 kDa)	SRRM2	S	2752	952	1	0.50641	0
Q9UQ35	Serine/arginine repetitive matrix protein 2 (300 kDa nuclear matrix antigen) (Serine/arginine-rich splicing factor-related nuclear matrix protein of 300 kDa)	SRRM2	S	2752	954	1	0.50641	0
Q9UQ35	Serine/arginine repetitive matrix protein 2 (300 kDa nuclear matrix antigen) (Serine/arginine-rich splicing factor-related nuclear matrix protein of 300 kDa)	SRRM2	S	2752	994	1	0.49876	0
Q9UQ35	Serine/arginine repetitive matrix protein 2 (300 kDa nuclear matrix antigen) (Serine/arginine-rich splicing factor-related nuclear matrix protein of 300 kDa)	SRRM2	S	2752	295	1	0.49145	0
Q9UQ35	Serine/arginine repetitive matrix protein 2 (300 kDa nuclear matrix antigen) (Serine/arginine-rich splicing factor-related nuclear matrix protein of 300 kDa)	SRRM2	S	2752	1320	1	0.46737	0
Q9UQ35	Serine/arginine repetitive matrix protein 2 (300 kDa nuclear matrix antigen) (Serine/arginine-rich splicing factor-related nuclear matrix protein of 300 kDa)	SRRM2	S	2752	2102	1	0.44929	0
Q9UQ35	Serine/arginine repetitive matrix protein 2 (300 kDa nuclear matrix antigen) (Serine/arginine-rich splicing factor-related nuclear matrix protein of 300 kDa)	SRRM2	S	2752	2694	1	0.44663	0
Q9UQ35	Serine/arginine repetitive matrix protein 2 (300 kDa nuclear matrix antigen) (Serine/arginine-rich splicing factor-related nuclear matrix protein of 300 kDa)	SRRM2	S	2752	2100	1	0.4417	0
Q9UQ35	Serine/arginine repetitive matrix protein 2 (300 kDa nuclear matrix antigen) (Serine/arginine-rich splicing factor-related nuclear matrix protein of 300 kDa)	SRRM2	T	2752	2104	1	0.4417	0
Q9UQ35	Serine/arginine repetitive matrix protein 2 (300 kDa nuclear matrix antigen) (Serine/arginine-rich splicing factor-related nuclear matrix protein of 300 kDa)	SRRM2	S	2752	780	1	0.43631	0
Q9UQ35	Serine/arginine repetitive matrix protein 2 (300 kDa nuclear matrix antigen) (Serine/arginine-rich splicing factor-related nuclear matrix protein of 300 kDa)	SRRM2	S	2752	783	1	0.42958	0
Q9UQ35	Serine/arginine repetitive matrix protein 2 (300 kDa nuclear matrix antigen) (Serine/arginine-rich splicing factor-related nuclear matrix protein of 300 kDa)	SRRM2	S	2752	1124	1	0.41014	0
Q9UQ35	Serine/arginine repetitive matrix protein 2 (300 kDa nuclear matrix antigen) (Serine/arginine-rich splicing factor-related nuclear matrix protein of 300 kDa)	SRRM2	S	2752	300	1	0.38777	0
Q9UQ35	Serine/arginine repetitive matrix protein 2 (300 kDa nuclear matrix antigen) (Serine/arginine-rich splicing factor-related nuclear matrix protein of 300 kDa)	SRRM2	S	2752	2020	1	0.37846	0
Q9UQ35	Serine/arginine repetitive matrix protein 2 (300 kDa nuclear matrix antigen) (Serine/arginine-rich splicing factor-related nuclear matrix protein of 300 kDa)	SRRM2	T	2752	2022	1	0.37846	0
Q9UQ35	Serine/arginine repetitive matrix protein 2 (300 kDa nuclear matrix antigen) (Serine/arginine-rich splicing factor-related nuclear matrix protein of 300 kDa)	SRRM2	S	2752	2067	1	0.37791	0
Q9UQ35	Serine/arginine repetitive matrix protein 2 (300 kDa nuclear matrix antigen) (Serine/arginine-rich splicing factor-related nuclear matrix protein of 300 kDa)	SRRM2	T	2752	2069	1	0.37791	0
Q9UQ35	Serine/arginine repetitive matrix protein 2 (300 kDa nuclear matrix antigen) (Serine/arginine-rich splicing factor-related nuclear matrix protein of 300 kDa)	SRRM2	S	2752	2071	1	0.37791	0
Q9UQ35	Serine/arginine repetitive matrix protein 2 (300 kDa nuclear matrix antigen) (Serine/arginine-rich splicing factor-related nuclear matrix protein of 300 kDa)	SRRM2	S	2752	2398	1	0.37488	0
Q9UQ35	Serine/arginine repetitive matrix protein 2 (300 kDa nuclear matrix antigen) (Serine/arginine-rich splicing factor-related nuclear matrix protein of 300 kDa)	SRRM2	S	2752	1923	1	0.36979	0
Q9UQ35	Serine/arginine repetitive matrix protein 2 (300 kDa nuclear matrix antigen) (Serine/arginine-rich splicing factor-related nuclear matrix protein of 300 kDa)	SRRM2	S	2752	1925	1	0.36979	0
Q9UQ35	Serine/arginine repetitive matrix protein 2 (300 kDa nuclear matrix antigen) (Serine/arginine-rich splicing factor-related nuclear matrix protein of 300 kDa)	SRRM2	T	2752	1927	1	0.36979	0
Q9UQ35	Serine/arginine repetitive matrix protein 2 (300 kDa nuclear matrix antigen) (Serine/arginine-rich splicing factor-related nuclear matrix protein of 300 kDa)	SRRM2	S	2752	2581	1	0.36533	0
Q9UQ35	Serine/arginine repetitive matrix protein 2 (300 kDa nuclear matrix antigen) (Serine/arginine-rich splicing factor-related nuclear matrix protein of 300 kDa)	SRRM2	S	2752	1876	1	0.34705	0
Q9UQ35	Serine/arginine repetitive matrix protein 2 (300 kDa nuclear matrix antigen) (Serine/arginine-rich splicing factor-related nuclear matrix protein of 300 kDa)	SRRM2	S	2752	2032	1	0.34466	0
Q9UQ35	Serine/arginine repetitive matrix protein 2 (300 kDa nuclear matrix antigen) (Serine/arginine-rich splicing factor-related nuclear matrix protein of 300 kDa)	SRRM2	T	2752	2034	1	0.34466	0
Q05519	Serine/arginine-rich splicing factor 11 (Arginine-rich 54 kDa nuclear protein) (p54) (Splicing factor, arginine/serine-rich 11)	SRSF11	S	484	434	1	1.3601	0
Q05519	Serine/arginine-rich splicing factor 11 (Arginine-rich 54 kDa nuclear protein) (p54) (Splicing factor, arginine/serine-rich 11)	SRSF11	S	484	456	1	0.8705	0
J3QL05	Serine/arginine-rich splicing factor 2 (Splicing component, 35 kDa) (Splicing factor SC35) (Splicing factor, arginine/serine-rich 2) (Fragment)	SRSF2	S	130	26	1	0.68351	0
J3KSR8	Serine/arginine-rich-splicing factor 1 (Fragment)	SRSF1	S	143	96	1	0.48779	0
J3KSR8	Serine/arginine-rich-splicing factor 1 (Fragment)	SRSF1	S	143	94	1	0.4343	0
J3KSR8	Serine/arginine-rich-splicing factor 1 (Fragment)	SRSF1	S	143	100	1	0.39155	0
Q5JRI1	Serine/arginine-rich-splicing factor 10	SRSF10	S	172	133	1	1.1597	0
Q5JRI1	Serine/arginine-rich-splicing factor 10	SRSF10	S	172	131	1	0.39011	0
H7C560	Serine/threonine-protein kinase B-raf	BRAF	S	767	446	1	1.1444	0
H7C560	Serine/threonine-protein kinase B-raf	BRAF	S	767	729	1	0.83941	0
B7ZBF2	Serine/threonine-protein kinase Chk2 (Fragment)	CHEK2	S	121	39	1	0.45419	0
Q96PY6	Serine/threonine-protein kinase Nek1 (EC 2.7.11.1) (Never in mitosis A-related kinase 1) (NimA-related protein kinase 1) (Renal carcinoma antigen NY-REN-55)	NEK1	S	1258	1052	1	0.7423	0
H0YCM0	Serine/threonine-protein kinase PAK 1 (Fragment)	PAK1	T	167	120	1	0.99405	0
Q13177	Serine/threonine-protein kinase PAK 2 (EC 2.7.11.1) (Gamma-PAK) (PAK65) (S6/H4 kinase) (p21-activated kinase 2) (PAK-2) (p58) [Cleaved into: PAK-2p27 (p27); PAK-2p34 (p34) (C-t-PAK2)]	PAK2	S	524	2	1	0.77467	0
Q13177	Serine/threonine-protein kinase PAK 2 (EC 2.7.11.1) (Gamma-PAK) (PAK65) (S6/H4 kinase) (p21-activated kinase 2) (PAK-2) (p58) [Cleaved into: PAK-2p27 (p27); PAK-2p34 (p34) (C-t-PAK2)]	PAK2	S	524	141	1	0.73774	0
O96013	Serine/threonine-protein kinase PAK 4 (EC 2.7.11.1) (p21-activated kinase 4) (PAK-4)	PAK4	S	591	181	1	0.82883	0
O96013	Serine/threonine-protein kinase PAK 4 (EC 2.7.11.1) (p21-activated kinase 4) (PAK-4)	PAK4	Y	591	208	1	0.54592	0
Q13523	Serine/threonine-protein kinase PRP4 homolog (EC 2.7.11.1) (PRP4 kinase) (PRP4 pre-mRNA-processing factor 4 homolog)	PRPF4B	S	1007	431	1	0.54189	0
Q13523	Serine/threonine-protein kinase PRP4 homolog (EC 2.7.11.1) (PRP4 kinase) (PRP4 pre-mRNA-processing factor 4 homolog)	PRPF4B	S	1007	437	1	0.54189	0
Q13523	Serine/threonine-protein kinase PRP4 homolog (EC 2.7.11.1) (PRP4 kinase) (PRP4 pre-mRNA-processing factor 4 homolog)	PRPF4B	S	1007	366	1	0.42316	0
Q13523	Serine/threonine-protein kinase PRP4 homolog (EC 2.7.11.1) (PRP4 kinase) (PRP4 pre-mRNA-processing factor 4 homolog)	PRPF4B	S	1007	368	1	0.42316	0
Q96QC0	Serine/threonine-protein phosphatase 1 regulatory subunit 10 (MHC class I region proline-rich protein CAT53) (PP1-binding protein of 114 kDa) (Phosphatase 1 nuclear targeting subunit) (Protein FB19) (p99)	PPP1R10	S	940	313	1	0.79086	0
H0YEN2	Serine/threonine-protein phosphatase 6 regulatory subunit 3 (Fragment)	PPP6R3	S	580	324	1	1.0005	0
Q8NEF9	Serum response factor-binding protein 1 (SRF-dependent transcription regulation-associated protein) (p49/STRAP)	SRFBP1	S	429	203	1	1.1549	0
H0Y507	SH3 and PX domain-containing protein 2A (Fragment)	SH3PXD2A	S	1060	474	1	0.74243	0
H0Y507	SH3 and PX domain-containing protein 2A (Fragment)	SH3PXD2A	S	1060	983	1	0.70192	0
H0Y507	SH3 and PX domain-containing protein 2A (Fragment)	SH3PXD2A	S	1060	348	1	0.42478	0
Q9P0V3	SH3 domain-binding protein 4 (EH-binding protein 10) (Transferrin receptor-trafficking protein)	SH3BP4	Y	963	677	1	0.78107	0
Q5JPT2	SH3 domain-containing kinase-binding protein 1 (Fragment)	SH3KBP1	S	645	210	1	0.81554	0
Q5JPT2	SH3 domain-containing kinase-binding protein 1 (Fragment)	SH3KBP1	S	645	567	1	0.54868	0
O60902	Short stature homeobox protein 2 (Homeobox protein Og12X) (Paired-related homeobox protein SHOT)	SHOX2	S	331	31	1	0.78612	0
Q9H7L9	Sin3 histone deacetylase corepressor complex component SDS3 (45 kDa Sin3-associated polypeptide) (Suppressor of defective silencing 3 protein homolog)	SUDS3	H	328	240	1	1.1381	0
Q9H7L9	Sin3 histone deacetylase corepressor complex component SDS3 (45 kDa Sin3-associated polypeptide) (Suppressor of defective silencing 3 protein homolog)	SUDS3	S	328	234	1	1.0421	0
Q29RF7	Sister chromatid cohesion protein PDS5 homolog A (Cell proliferation-inducing gene 54 protein) (Sister chromatid cohesion protein 112) (SCC-112)	PDS5A	S	1337	1305	1	0.98469	0
Q9NTI5	Sister chromatid cohesion protein PDS5 homolog B (Androgen-induced proliferation inhibitor) (Androgen-induced prostate proliferative shutoff-associated protein AS3)	PDS5B	S	1447	1166	1	0.81107	0
Q9NTI5	Sister chromatid cohesion protein PDS5 homolog B (Androgen-induced proliferation inhibitor) (Androgen-induced prostate proliferative shutoff-associated protein AS3)	PDS5B	S	1447	1358	1	0.72745	0
X6RGK9	SLAIN motif-containing protein 1 (Fragment)	SLAIN1	S	240	206	1	0.47891	0
Q8TAD8	Smad nuclear-interacting protein 1 (FHA domain-containing protein SNIP1)	SNIP1	S	396	35	1	0.91877	0
Q9BQI6	SMC5-SMC6 complex localization factor protein 1 (Ankyrin repeat domain-containing protein 32) (BRCT domain-containing protein 1) (Smc5/6 localization factor 1)	SLF1	T	1058	241	1	0.73648	0
A0A087X1R1	Smoothelin	SMTN	S	1002	568	1	0.32909	0
P19634	Sodium/hydrogen exchanger 1 (APNH) (Na(+)/H(+) antiporter, amiloride-sensitive) (Na(+)/H(+) exchanger 1) (NHE-1) (Solute carrier family 9 member 1)	SLC9A1	S	815	785	1	1.2062	0
P05023	Sodium/potassium-transporting ATPase subunit alpha-1 (Na(+)/K(+) ATPase alpha-1 subunit) (EC 7.2.2.13) (Sodium pump subunit alpha-1)	ATP1A1	Y	1023	260	1	0.61663	0
A6NIM6	Solute carrier family 15 member 5	SLC15A5	S	579	2	1	0.92264	0
A6NIM6	Solute carrier family 15 member 5	SLC15A5	T	579	4	1	0.92264	0
A6NIM6	Solute carrier family 15 member 5	SLC15A5	T	579	7	1	0.92264	0
A6NIM6	Solute carrier family 15 member 5	SLC15A5	T	579	9	1	0.92264	0
Q9NQZ2	Something about silencing protein 10 (Charged amino acid-rich leucine zipper 1) (CRL1) (Disrupter of silencing SAS10) (UTP3 homolog)	UTP3	S	479	365	1	1.028	0
Q9NQZ2	Something about silencing protein 10 (Charged amino acid-rich leucine zipper 1) (CRL1) (Disrupter of silencing SAS10) (UTP3 homolog)	UTP3	S	479	368	1	1.028	0
H7BZX1	Sorbin and SH3 domain-containing protein 2 (Fragment)	SORBS2	T	253	223	1	0.7445	0
A0A0D9SF54	Spectrin alpha chain, non-erythrocytic 1	SPTAN1	S	2457	1031	1	0.87451	0
A0A087WUZ3	Spectrin beta chain	SPTBN1	S	2366	2171	1	0.98538	0
A0A087WUZ3	Spectrin beta chain	SPTBN1	S	2366	2167	1	0.93631	0
Q9BX95	Sphingosine-1-phosphate phosphatase 1 (SPPase1) (Spp1) (hSPP1) (hSPPase1) (EC 3.1.3.-) (Sphingosine-1-phosphatase 1) (Sphingosine-1-phosphate phosphohydrolase 1) (SPP-1)	SGPP1	T	441	114	1	0.75382	0
Q9BUA3	Spindlin interactor and repressor of chromatin-binding protein (SPIN1-docking protein) (SPIN-DOC)	SPINDOC	S	381	308	1	0.88814	0
H7C1L2	Splicing factor 3A subunit 1 (Fragment)	SF3A1	S	259	25	1	1.1906	0
E9PJ04	Splicing factor 3B subunit 2 (Fragment)	SF3B2	S	353	305	1	1.4523	0
Q5W011	Splicing factor 45 (Fragment)	RBM17	S	212	155	1	1.4726	0
P26368	Splicing factor U2AF 65 kDa subunit (U2 auxiliary factor 65 kDa subunit) (hU2AF(65)) (hU2AF65) (U2 snRNP auxiliary factor large subunit)	U2AF2	S	475	79	1	0.61637	0
Q9H7N4	Splicing factor, arginine/serine-rich 19 (SR-related C-terminal domain-associated factor 1) (SR-related and CTD-associated factor 1)	SCAF1	S	1312	498	1	0.72092	0.064054
Q9H7N4	Splicing factor, arginine/serine-rich 19 (SR-related C-terminal domain-associated factor 1) (SR-related and CTD-associated factor 1)	SCAF1	S	1312	500	1	0.72092	0.064054
Q9H7N4	Splicing factor, arginine/serine-rich 19 (SR-related C-terminal domain-associated factor 1) (SR-related and CTD-associated factor 1)	SCAF1	S	1312	719	1	0.85375	0
Q9H7N4	Splicing factor, arginine/serine-rich 19 (SR-related C-terminal domain-associated factor 1) (SR-related and CTD-associated factor 1)	SCAF1	S	1312	724	1	0.85375	0
Q9H7N4	Splicing factor, arginine/serine-rich 19 (SR-related C-terminal domain-associated factor 1) (SR-related and CTD-associated factor 1)	SCAF1	S	1312	725	1	0.85375	0
Q9H7N4	Splicing factor, arginine/serine-rich 19 (SR-related C-terminal domain-associated factor 1) (SR-related and CTD-associated factor 1)	SCAF1	Y	1312	732	1	0.85375	0
Q9H7N4	Splicing factor, arginine/serine-rich 19 (SR-related C-terminal domain-associated factor 1) (SR-related and CTD-associated factor 1)	SCAF1	S	1312	548	1	0.79947	0
Q9H7N4	Splicing factor, arginine/serine-rich 19 (SR-related C-terminal domain-associated factor 1) (SR-related and CTD-associated factor 1)	SCAF1	S	1312	874	1	0.62318	0
F8W667	Squamous cell carcinoma antigen recognized by T-cells 3	SART3	S	305	8	1	1.0898	0
F8W667	Squamous cell carcinoma antigen recognized by T-cells 3	SART3	S	305	10	1	1.0898	0
H0YEV2	Src substrate cortactin (Fragment)	CTTN	S	128	39	1	0.99734	0
H0YEV2	Src substrate cortactin (Fragment)	CTTN	S	128	52	1	0.77786	0
H0YEV2	Src substrate cortactin (Fragment)	CTTN	T	128	35	1	0.72287	0
H7C5L6	SRSF protein kinase 2 (Fragment)	SRPK2	T	295	105	1	0.71768	0
H7C5L6	SRSF protein kinase 2 (Fragment)	SRPK2	S	295	101	1	0.58803	0
A2A2D0	Stathmin (Fragment)	STMN1	S	85	38	1	1.5516	0
A2A2D0	Stathmin (Fragment)	STMN1	S	85	25	1	0.77073	0
A2A2D0	Stathmin (Fragment)	STMN1	S	85	16	1	0.70784	0
G3V340	Striatin-3	STRN3	S	332	229	1	0.69212	0
Q5VSL9	Striatin-interacting protein 1 (Protein FAM40A)	STRIP1	S	837	335	1	0.81822	0
C9JWF0	Structural maintenance of chromosomes protein 4 (Fragment)	SMC4	S	170	22	1	1.5412	0
C9JWF0	Structural maintenance of chromosomes protein 4 (Fragment)	SMC4	S	170	27	1	1.5412	0
C9JWF0	Structural maintenance of chromosomes protein 4 (Fragment)	SMC4	S	170	28	1	1.5412	0
C9JWF0	Structural maintenance of chromosomes protein 4 (Fragment)	SMC4	S	170	41	1	0.76344	0
A0A2R8Y5P4	Succinate--CoA ligase [ADP-forming] subunit beta, mitochondrial	SUCLA2	T	159	137	1	0.76199	0
J3KSX5	Sulfotransferase (EC 2.8.2.-)	HS3ST3A1	T	204	10	1	1.0184	0.40166
O95425	Supervillin (Archvillin) (p205/p250)	SVIL	S	2214	245	1	0.73227	0
H7C446	Suppressor of SWI4 1 homolog (Fragment)	PPAN	S	208	119	1	0.68812	0.21126
O75683	Surfeit locus protein 6	SURF6	S	361	138	1	0.50209	0
B4DP61	Survival motor neuron protein (cDNA FLJ60754, moderately similar to Survival motor neuron protein)	SMN1	S	227	28	1	0.87723	0
B4DP61	Survival motor neuron protein (cDNA FLJ60754, moderately similar to Survival motor neuron protein)	SMN1	S	227	31	1	0.82424	0
B4DP61	Survival motor neuron protein (cDNA FLJ60754, moderately similar to Survival motor neuron protein)	SMN1	T	227	25	1	0.70749	0
Q7Z422	SUZ domain-containing protein 1 (Putative MAPK-activating protein PM18/PM20/PM22)	SZRD1	S	152	107	1	1.5256	0
Q92922	SWI/SNF complex subunit SMARCC1 (BRG1-associated factor 155) (BAF155) (SWI/SNF complex 155 kDa subunit) (SWI/SNF-related matrix-associated actin-dependent regulator of chromatin subfamily C member 1)	SMARCC1	S	1105	330	1	0.8168	0
Q92922	SWI/SNF complex subunit SMARCC1 (BRG1-associated factor 155) (BAF155) (SWI/SNF complex 155 kDa subunit) (SWI/SNF-related matrix-associated actin-dependent regulator of chromatin subfamily C member 1)	SMARCC1	S	1105	328	1	0.8168	0
F8VXC8	SWI/SNF complex subunit SMARCC2	SMARCC2	S	1245	283	1	0.86264	0
Q8N3V7	Synaptopodin	SYNPO	S	929	833	1	0.58167	0
H3BM38	Synaptosomal-associated protein (Fragment)	SNAP23	S	125	110	1	0.89359	0
Q96GM8	Target of EGR1 protein 1	TOE1	S	510	5	1	0.76223	0
Q9ULW0	Targeting protein for Xklp2 (Differentially expressed in cancerous and non-cancerous lung cells 2) (DIL-2)	TPX2	T	747	369	1	0.49142	0
Q9ULW0	Targeting protein for Xklp2 (Differentially expressed in cancerous and non-cancerous lung cells 2) (DIL-2)	TPX2	S	747	738	1	0.40114	0
F8WF45	TATA element modulatory factor	TMF1	S	775	344	1	0.78924	0
Q8TC07	TBC1 domain family member 15 (GTPase-activating protein RAB7) (GAP for RAB7) (Rab7-GAP)	TBC1D15	S	691	675	1	0.44665	0
Q5JU47	TBC1 domain family member 4 (Fragment)	TBC1D4	S	282	178	1	0.54946	0
Q5JU47	TBC1 domain family member 4 (Fragment)	TBC1D4	S	282	100	1	0.51821	0
C9J3F6	TBC1 domain family member 5	TBC1D5	S	593	513	1	0.66572	0
Q9NZ63	Telomere length and silencing protein 1 homolog (Hepatocellular carcinoma-associated antigen 59)	C9orf78	S	289	15	1	1.0506	0
Q9NZ63	Telomere length and silencing protein 1 homolog (Hepatocellular carcinoma-associated antigen 59)	C9orf78	S	289	17	1	1.0506	0
H0Y4U1	Tensin-1	TNS1	S	846	288	1	0.43708	0
Q68CZ2	Tensin-3 (Tensin-like SH2 domain-containing protein 1) (Tumor endothelial marker 6)	TNS3	S	1445	776	1	0.91926	0
Q6PID6	Tetratricopeptide repeat protein 33 (TPR repeat protein 33) (Osmosis-responsive factor)	TTC33	S	262	197	1	1.0553	0
A0A2R8YFC5	Thiamine transporter 2	SLC19A3	S	286	99	1	0.7816	0
Q9H3N1	Thioredoxin-related transmembrane protein 1 (Thioredoxin domain-containing protein 1) (Transmembrane Trx-related protein)	TMX1	S	280	247	1	1.505	0
A0A0C4DG98	THO complex subunit 2	THOC2	S	1478	1278	1	0.75926	0
H3BNW0	THUMP domain-containing protein 1	THUMPD1	S	145	86	1	1.1668	0
H3BNW0	THUMP domain-containing protein 1	THUMPD1	S	145	88	1	1.1668	0
K7ERV3	Thymidine kinase (EC 2.7.1.21)	TK1	S	267	13	1	0.67421	0
Q9Y2W1	Thyroid hormone receptor-associated protein 3 (BCLAF1 and THRAP3 family member 2) (Thyroid hormone receptor-associated protein complex 150 kDa component) (Trap150)	THRAP3	S	955	575	1	1.3872	0
Q9Y2W1	Thyroid hormone receptor-associated protein 3 (BCLAF1 and THRAP3 family member 2) (Thyroid hormone receptor-associated protein complex 150 kDa component) (Trap150)	THRAP3	S	955	248	1	0.91428	0
Q9Y2W1	Thyroid hormone receptor-associated protein 3 (BCLAF1 and THRAP3 family member 2) (Thyroid hormone receptor-associated protein complex 150 kDa component) (Trap150)	THRAP3	S	955	243	1	0.86583	0
Q9Y2W1	Thyroid hormone receptor-associated protein 3 (BCLAF1 and THRAP3 family member 2) (Thyroid hormone receptor-associated protein complex 150 kDa component) (Trap150)	THRAP3	S	955	253	1	0.53593	0
Q9Y2W1	Thyroid hormone receptor-associated protein 3 (BCLAF1 and THRAP3 family member 2) (Thyroid hormone receptor-associated protein complex 150 kDa component) (Trap150)	THRAP3	S	955	682	1	0.45591	0
H0YJ97	Thyroid receptor-interacting protein 11 (Fragment)	TRIP11	S	1695	1607	1	0.74532	0
G5E9E7	Tight junction protein 1 (Zona occludens 1), isoform CRA_e (Tight junction protein ZO-1)	TJP1	S	1692	621	1	0.6887	0
G5E9E7	Tight junction protein 1 (Zona occludens 1), isoform CRA_e (Tight junction protein ZO-1)	TJP1	S	1692	626	1	0.67758	0
A0A3B3IRI3	Tight junction protein ZO-2	TJP2	S	1128	147	1	0.82384	0
A0A3B3IRI3	Tight junction protein ZO-2	TJP2	S	1128	151	1	0.76215	0
A0A3B3IRI3	Tight junction protein ZO-2	TJP2	S	1128	392	1	0.75682	0
A0A3B3IRI3	Tight junction protein ZO-2	TJP2	S	1128	221	1	0.58798	0
A0A3B3IRI3	Tight junction protein ZO-2	TJP2	S	1128	243	1	0.56494	0
Q5JTD0	Tight junction-associated protein 1 (Protein incorporated later into tight junctions) (Tight junction protein 4)	TJAP1	S	557	58	1	0.2398	0
Q5JTD0	Tight junction-associated protein 1 (Protein incorporated later into tight junctions) (Tight junction protein 4)	TJAP1	T	557	60	1	0.2398	0
A0A0A0MSK5	Torsin-1A-interacting protein 1	TOR1AIP1	S	462	94	1	0.79744	0
A0A0A0MSK5	Torsin-1A-interacting protein 1	TOR1AIP1	T	462	99	1	0.79744	0
A6NNK5	TP53-binding protein 1	TP53BP1	S	1927	557	1	1.3154	0
A6NNK5	TP53-binding protein 1	TP53BP1	S	1927	836	1	1.2422	0
A6NNK5	TP53-binding protein 1	TP53BP1	S	1927	505	1	0.98827	0
A6NNK5	TP53-binding protein 1	TP53BP1	S	1927	385	1	0.87417	0
E7EV32	TRAF family member-associated NF-kappa-B activator (Fragment)	TANK	S	138	130	1	0.49173	0
Q9UKE5	TRAF2 and NCK-interacting protein kinase (EC 2.7.11.1)	TNIK	S	1360	766	1	0.69191	0
Q9UKE5	TRAF2 and NCK-interacting protein kinase (EC 2.7.11.1)	TNIK	S	1360	769	1	0.69191	0
O14545	TRAF-type zinc finger domain-containing protein 1 (Protein FLN29)	TRAFD1	S	582	415	1	0.87078	0
P51532	Transcription activator BRG1 (EC 3.6.4.-) (ATP-dependent helicase SMARCA4) (BRG1-associated factor 190A) (BAF190A) (Mitotic growth and transcription activator) (Protein BRG-1) (Protein brahma homolog 1) (SNF2-beta) (SWI/SNF-related matrix-associated actin-dependent regulator of chromatin subfamily A member 4)	SMARCA4	S	1647	695	1	0.92983	0
X6R7X0	Transcription elongation factor A N-terminal and central domain-containing protein 2	TCEANC2	T	238	231	1	0.99255	0
E5RIS7	Transcription elongation factor A protein 1	TCEA1	S	111	100	1	0.87574	0
S4R419	Transcription elongation factor A protein 3	TCEA3	S	117	78	1	0.83951	0
Q9UGU0	Transcription factor 20 (TCF-20) (Nuclear factor SPBP) (Protein AR1) (Stromelysin-1 PDGF-responsive element-binding protein) (SPRE-binding protein)	TCF20	S	1960	1335	1	0.36919	0
P05412	Transcription factor AP-1 (Activator protein 1) (AP1) (Proto-oncogene c-Jun) (V-jun avian sarcoma virus 17 oncogene homolog) (p39)	JUN	S	331	73	1	0.8416	0
Q16514	Transcription initiation factor TFIID subunit 12 (Transcription initiation factor TFIID 20/15 kDa subunits) (TAFII-20/TAFII-15) (TAFII20/TAFII15)	TAF12	S	161	51	1	1.1102	0
O15164	Transcription intermediary factor 1-alpha (TIF1-alpha) (EC 2.3.2.27) (E3 ubiquitin-protein ligase TRIM24) (RING finger protein 82) (RING-type E3 ubiquitin transferase TIF1-alpha) (Tripartite motif-containing protein 24)	TRIM24	S	1050	811	1	1.0084	0
Q13263	Transcription intermediary factor 1-beta (TIF1-beta) (E3 SUMO-protein ligase TRIM28) (EC 2.3.2.27) (KRAB-associated protein 1)	TRIM28	S	835	19	1	1.2026	0
Q13263	Transcription intermediary factor 1-beta (TIF1-beta) (E3 SUMO-protein ligase TRIM28) (EC 2.3.2.27) (KRAB-associated protein 1)	TRIM28	S	835	473	1	0.91691	0
Q96QR8	Transcriptional activator protein Pur-beta (Purine-rich element-binding protein B)	PURB	S	312	6	1	1.23	0
Q96QR8	Transcriptional activator protein Pur-beta (Purine-rich element-binding protein B)	PURB	S	312	8	1	1.23	0
P46937	Transcriptional coactivator YAP1 (Yes-associated protein 1) (Protein yorkie homolog) (Yes-associated protein YAP65 homolog)	YAP1	S	504	109	1	0.66474	0
P46100	Transcriptional regulator ATRX (EC 3.6.4.12) (ATP-dependent helicase ATRX) (X-linked helicase II) (X-linked nuclear protein) (XNP) (Znf-HX)	ATRX	S	2492	677	1	1.3571	0
C9JMI3	Transcriptional repressor p66-alpha (Fragment)	GATAD2A	S	126	100	1	1.0277	0
C9JMI3	Transcriptional repressor p66-alpha (Fragment)	GATAD2A	S	126	114	1	1.0277	0
C9JMI3	Transcriptional repressor p66-alpha (Fragment)	GATAD2A	S	126	107	1	1.0111	0
Q13595	Transformer-2 protein homolog alpha (TRA-2 alpha) (TRA2-alpha) (Transformer-2 protein homolog A)	TRA2A	S	282	84	1	0.81355	0
Q13595	Transformer-2 protein homolog alpha (TRA-2 alpha) (TRA2-alpha) (Transformer-2 protein homolog A)	TRA2A	S	282	86	1	0.81355	0
Q13595	Transformer-2 protein homolog alpha (TRA-2 alpha) (TRA2-alpha) (Transformer-2 protein homolog A)	TRA2A	T	282	88	1	0.81355	0
P62995	Transformer-2 protein homolog beta (TRA-2 beta) (TRA2-beta) (hTRA2-beta) (Splicing factor, arginine/serine-rich 10) (Transformer-2 protein homolog B)	TRA2B	S	288	14	1	2.7197	0
P62995	Transformer-2 protein homolog beta (TRA-2 beta) (TRA2-beta) (hTRA2-beta) (Splicing factor, arginine/serine-rich 10) (Transformer-2 protein homolog B)	TRA2B	S	288	264	1	0.36914	0
P62995	Transformer-2 protein homolog beta (TRA-2 beta) (TRA2-beta) (hTRA2-beta) (Splicing factor, arginine/serine-rich 10) (Transformer-2 protein homolog B)	TRA2B	S	288	266	1	0.36914	0
Q9Y6A5	Transforming acidic coiled-coil-containing protein 3 (ERIC-1)	TACC3	S	838	434	1	0.89733	0
Q99442	Translocation protein SEC62 (Translocation protein 1) (TP-1) (hTP-1)	SEC62	T	399	375	1	1.1793	0
J3KQW3	Transmembrane protein 44 (Fragment)	TMEM44	S	197	143	1	1.0373	0
A0A3B3IS06	Treacle protein (Fragment)	TCOF1	S	1358	829	1	0.80838	0
A0A3B3IS06	Treacle protein (Fragment)	TCOF1	S	1358	1114	1	0.44027	0
A0A3B3IS06	Treacle protein (Fragment)	TCOF1	S	1358	156	1	0.33045	0
C9K0M0	Trifunctional enzyme subunit beta, mitochondrial (Fragment)	HADHB	S	84	22	1	0.91651	0
C9K0M0	Trifunctional enzyme subunit beta, mitochondrial (Fragment)	HADHB	S	84	27	1	0.91651	0
Q8NAT2	Tudor domain-containing protein 5	TDRD5	S	981	52	1	0.67408	0
Q8NAT2	Tudor domain-containing protein 5	TDRD5	T	981	53	1	0.67408	0
P28908	Tumor necrosis factor receptor superfamily member 8 (CD30L receptor) (Ki-1 antigen) (Lymphocyte activation antigen CD30) (CD antigen CD30)	TNFRSF8	S	595	183	1	0.51114	0
P55327	Tumor protein D52 (Protein N8)	TPD52	S	224	171	1	0.50691	0
P55327	Tumor protein D52 (Protein N8)	TPD52	T	224	173	1	0.2286	0
O43399	Tumor protein D54 (hD54) (Tumor protein D52-like 2)	TPD52L2	S	206	166	1	1.0553	0
C9JDW1	Tumor protein p63-regulated gene 1 protein (Fragment)	TPRG1	S	100	6	1	0.47997	0
Q9UIG0	Tyrosine-protein kinase BAZ1B (EC 2.7.10.2) (Bromodomain adjacent to zinc finger domain protein 1B) (Williams syndrome transcription factor) (Williams-Beuren syndrome chromosomal region 10 protein) (Williams-Beuren syndrome chromosomal region 9 protein) (hWALp2)	BAZ1B	S	1483	1468	1	0.98702	0
Q9Y5J1	U3 small nucleolar RNA-associated protein 18 homolog (WD repeat-containing protein 50)	UTP18	S	556	121	1	0.72701	0
Q9Y5J1	U3 small nucleolar RNA-associated protein 18 homolog (WD repeat-containing protein 50)	UTP18	S	556	124	1	0.72701	0
F8WC91	U4/U6.U5 tri-snRNP-associated protein 2	USP39	S	154	82	1	1.2169	0
P51784	Ubiquitin carboxyl-terminal hydrolase 11 (EC 3.4.19.12) (Deubiquitinating enzyme 11) (Ubiquitin thioesterase 11) (Ubiquitin-specific-processing protease 11)	USP11	S	963	33	1	0.84397	0
Q9Y4E8	Ubiquitin carboxyl-terminal hydrolase 15 (EC 3.4.19.12) (Deubiquitinating enzyme 15) (Ubiquitin thioesterase 15) (Ubiquitin-specific-processing protease 15) (Unph-2) (Unph4)	USP15	S	981	229	1	0.71903	0
Q9UPU5	Ubiquitin carboxyl-terminal hydrolase 24 (EC 3.4.19.12) (Deubiquitinating enzyme 24) (Ubiquitin thioesterase 24) (Ubiquitin-specific-processing protease 24)	USP24	S	2620	2047	1	0.51896	0
F8W726	Ubiquitin-associated protein 2-like	UBAP2L	T	1079	430	1	0.45072	0
H3BNA1	Ubiquitinyl hydrolase 1 (EC 3.4.19.12) (Fragment)	USP10	S	150	88	1	0.98853	0
A6NKM8	UDP-galactose translocator	SLC35A2	S	218	124	1	1.2323	0
A6NKM8	UDP-galactose translocator	SLC35A2	S	218	126	1	1.2323	0
A6NKM8	UDP-galactose translocator	SLC35A2	H	218	127	1	1.2323	0
A6NKM8	UDP-galactose translocator	SLC35A2	S	218	128	1	1.2323	0
H7C152	Uncharacterized protein (Fragment)	0	S	255	244	1	0.40384	0
K7EQH1	Uncharacterized protein C18orf25 (Fragment)	C18orf25	S	146	66	1	1.5554	0
Q9H425	Uncharacterized protein C1orf198	C1orf198	S	327	35	1	0.4003	0
Q9H425	Uncharacterized protein C1orf198	C1orf198	S	327	37	1	0.4003	0
H7C0T1	Uncharacterized protein C7orf50 (Fragment)	C7orf50	S	162	143	1	0.97208	0
A0A1B0GVL5	Uncharacterized protein CFAP92 (Fragment)	CFAP92	H	298	261	1	0.48761	0
A0A1B0GVL5	Uncharacterized protein CFAP92 (Fragment)	CFAP92	H	298	262	1	0.48761	0
A0A1B0GVL5	Uncharacterized protein CFAP92 (Fragment)	CFAP92	S	298	280	1	0.48761	0
B0QY16	Uncharacterized protein KIAA0930 (Fragment)	KIAA0930	S	289	189	1	0.34517	0
A0A044PY82	Uncharacterized protein MISP3	MISP3	T	361	43	1	0.61635	0
M0R300	Unconventional myosin-IXb (Fragment)	MYO9B	S	2071	1290	1	0.84405	0
L7N2F3	UPF0711 protein C18orf21 (Fragment)	C18orf21	S	110	88	1	0.63535	0
O14972	Vacuolar protein sorting-associated protein 26C (Down syndrome critical region protein 3) (Down syndrome critical region protein A)	VPS26C	T	297	42	1	0.90652	0
K7EM16	Vasodilator-stimulated phosphoprotein (Fragment)	VASP	T	183	85	1	0.5185	0
P08670	Vimentin	VIM	S	466	430	1	0.62463	0
P08670	Vimentin	VIM	S	466	39	1	0.57085	0
P08670	Vimentin	VIM	T	466	426	1	0.48077	0
E5RIA0	Vinexin (Fragment)	SORBS3	S	94	6	1	0.44708	0
A0A1B0GTG6	Voltage-dependent P/Q-type calcium channel subunit alpha-1A (Fragment)	CACNA1A	T	212	115	1	0.73039	0
A0A1B0GTG6	Voltage-dependent P/Q-type calcium channel subunit alpha-1A (Fragment)	CACNA1A	S	212	119	1	0.73039	0
Q8TF74	WAS/WASL-interacting protein family member 2 (WASP-interacting protein-related protein) (WIP- and CR16-homologous protein) (WIP-related protein)	WIPF2	S	440	235	1	0.76585	0
F8W7U3	WASH complex subunit 2A	WASHC2A	S	1253	196	1	0.96083	0
F8W7U3	WASH complex subunit 2A	WASHC2A	T	1253	199	1	0.96083	0
A0A1W2PQ91	WD repeat- and FYVE domain-containing protein 4 (Fragment)	WDFY4	T	77	43	1	0.71217	0
H0Y917	WD repeat-containing protein 26 (Fragment)	WDR26	S	208	113	1	0.85211	0
Q5JSH3	WD repeat-containing protein 44 (Rabphilin-11)	WDR44	S	913	561	1	0.91723	0
Q5JSH3	WD repeat-containing protein 44 (Rabphilin-11)	WDR44	S	913	50	1	0.7481	0
D6RGJ8	WD repeat-containing protein 55	WDR55	S	137	14	1	0.99877	0
Q9NW82	WD repeat-containing protein 70	WDR70	S	654	638	1	0.99105	0
Q7Z5K2	Wings apart-like protein homolog (Friend of EBNA2 protein) (WAPL cohesin release factor)	WAPL	S	1190	223	1	1.0657	0
Q7Z5K2	Wings apart-like protein homolog (Friend of EBNA2 protein) (WAPL cohesin release factor)	WAPL	S	1190	226	1	1.0657	0
Q5T6H7	Xaa-Pro aminopeptidase 1	XPNPEP1	T	552	3	1	0.74292	0
Q86U90	YrdC domain-containing protein, mitochondrial (Dopamine receptor-interacting protein 3) (Ischemia/reperfusion-inducible protein homolog) (hIRIP)	YRDC	S	279	37	1	0.20735	0
J3QR07	YTH domain-containing protein 1	YTHDC1	S	735	308	1	0.91968	0
O75152	Zinc finger CCCH domain-containing protein 11A	ZC3H11A	S	810	108	1	1.4613	0
O75152	Zinc finger CCCH domain-containing protein 11A	ZC3H11A	S	810	768	1	1.0311	0
O75152	Zinc finger CCCH domain-containing protein 11A	ZC3H11A	T	810	321	1	0.81324	0
O75152	Zinc finger CCCH domain-containing protein 11A	ZC3H11A	S	810	132	1	0.53552	0
Q5T200	Zinc finger CCCH domain-containing protein 13	ZC3H13	S	1668	198	1	1.0054	0
Q5T200	Zinc finger CCCH domain-containing protein 13	ZC3H13	T	1668	263	1	0.96964	0
Q5T200	Zinc finger CCCH domain-containing protein 13	ZC3H13	S	1668	265	1	0.96964	0
Q5T200	Zinc finger CCCH domain-containing protein 13	ZC3H13	S	1668	993	1	0.79643	0
Q5T200	Zinc finger CCCH domain-containing protein 13	ZC3H13	S	1668	877	1	0.74732	0
Q5T200	Zinc finger CCCH domain-containing protein 13	ZC3H13	S	1668	242	1	0.48459	0
Q5T200	Zinc finger CCCH domain-containing protein 13	ZC3H13	S	1668	207	1	0.37016	0
Q5T200	Zinc finger CCCH domain-containing protein 13	ZC3H13	S	1668	209	1	0.37016	0
G3V4R5	Zinc finger CCCH domain-containing protein 14 (Fragment)	ZC3H14	S	206	192	1	1.7674	2.3684
E7ERS3	Zinc finger CCCH domain-containing protein 18	ZC3H18	S	977	556	1	0.43361	0
E7ERS3	Zinc finger CCCH domain-containing protein 18	ZC3H18	S	977	558	1	0.34268	0
C9J6P4	Zinc finger CCCH-type antiviral protein 1	ZC3HAV1	S	1024	275	1	0.89332	0
C9J6P4	Zinc finger CCCH-type antiviral protein 1	ZC3HAV1	T	1024	273	1	0.63936	0
C9J6P4	Zinc finger CCCH-type antiviral protein 1	ZC3HAV1	S	1024	271	1	0.54419	0
H3BS99	Zinc finger protein 106 (Fragment)	ZNF106	S	850	337	1	0.8289	0
A0A0A0MP75	Zinc finger protein 180	ZNF180	S	665	616	1	0.36853	0
Q6ZR52	Zinc finger protein 493	ZNF493	T	646	125	1	0.9701	0
Q14966	Zinc finger protein 638 (Cutaneous T-cell lymphoma-associated antigen se33-1) (CTCL-associated antigen se33-1) (Nuclear protein 220) (Zinc finger matrin-like protein)	ZNF638	S	1978	1401	1	0.41006	0
Q8NDX6	Zinc finger protein 740 (OriLyt TD-element-binding protein 7)	ZNF740	S	193	44	1	0.42967	0
C9JNZ9	Zinc finger protein 746	ZNF746	S	187	106	1	0.33621	0
Q6NX45	Zinc finger protein 774	ZNF774	T	483	280	1	1.1966	0
Q13129	Zinc finger protein Rlf (Rearranged L-myc fusion gene protein) (Zn-15-related protein)	RLF	T	1914	232	1	1.1051	0
O95218	Zinc finger Ran-binding domain-containing protein 2 (Zinc finger protein 265) (Zinc finger, splicing)	ZRANB2	S	330	153	1	1.0662	0
Q96KR1	Zinc finger RNA-binding protein (hZFR) (M-phase phosphoprotein homolog)	ZFR	S	1074	1054	1	0.98005	0
J3QRS2	Zinc phosphodiesterase ELAC protein 2 (Fragment)	ELAC2	S	122	105	1	0.85343	0
Q17RW3	ZNF619 protein (Zinc finger protein 619)	ZNF619	S	567	176	1	1.0856	0
Q17RW3	ZNF619 protein (Zinc finger protein 619)	ZNF619	S	567	177	1	1.0856	0
H0Y2Y8	Zyxin (Fragment)	ZYX	S	540	249	1	0.63564	0
H0Y2Y8	Zyxin (Fragment)	ZYX	S	540	227	1	0.35682	0
H0Y2Y8	Zyxin (Fragment)	ZYX	S	540	312	1	0.33501	0
H0Y2Y8	Zyxin (Fragment)	ZYX	S	540	235	1	0.3043	0
